# Supplementary material for: Comparative Analysis of Two Helicobacter pylori Strains using Genomics and Mass Spectrometry-Based Proteomics
Source: Front Microbiol. 2016 Nov 11;7:1757. doi: 10.3389/fmicb.2016.01757 (PMC5104757; doi:10.3389/fmicb.2016.01757)
Supplement: FIGURE S1 — High reproducibility was observed when comparing different individual injections and LPI lanes with a minimum Spearman rank correlation between 0.83 and 0.94. (Top left) Three different LPI sample lanes (Lanes 1, 2, and 3) for H. pylori D (corresponding to Nic25_A) and the corresponding three injections (D1.1, D1.2, D1.3; D2.1, D2.2, D2.3; D3.1, D3.2, and D3.3) for each LPI sample lane. (Top right) Corresponding LPI sample lanes (Lanes 1, 2, and 3) for H. pylori P12 and the corresponding three injections (P1.1, P1.2, P1.3; P2.1, P2.2, P2.3; P3.1, P3.2, and P3.3) for each LPI sample lane. [file Data_Sheet_1.ZIP › Supplementary/Final Supporting information File 1 - Core genome of Nic25_A and P12.xlsx]

## Sheet: Sheet1
Description	% Identity	Gene ID P12/Nic25_A
HP0001 transcription antitermination protein NusB	99.3	P12_00001
HP0002 6,7-dimethyl-8-ribityllumazine synthase	93.6	Nic25_A_00960
HP0003 2-dehydro-3-deoxyphosphooctonate aldolase	97.5	Nic25_A_00959
HP0004 carbonic anhydrase	94.6	Nic25_A_00958
HP0005 orotidine 5'-phosphate decarboxylase	96.5	Nic25_A_00957
HP0006 pantoate--beta-alanine ligase	93.1	P12_00006
HP0009 Outer membrane protein HopZ	92.5	P12_00012
HP0010 chaperonin GroEL	99.5	P12_00013
HP0011 co-chaperonin GroES	98.3	P12_00014
HP0012 DNA primase	95.9	Nic25_A_00947
HP0013 tRNA (5-methylaminomethyl-2-thiouridylate)-methyltransferase	95.7	P12_00016
HP0014 valyl-tRNA synthetase	95.7	P12_00017
HP0015 comB2 competence protein	100	P12_00018
HP0015_2 comB2 competence protein	97.9	Nic25_A_01562
HP0016 ComB3 competence protein	96.6	Nic25_A_00943
HP0017 ComB4 competence protein	97.3	P12_00020
HP0018 Hypothetical protein	98	Nic25_A_00941
HP0019 chemotaxis protein (cheV)	98.8	Nic25_A_00940
HP0020 carboxynorspermidine decarboxylase	95.3	Nic25_A_00939
HP0021 lipid A 1-phosphatase	92.1	P12_00024
HP0022 lipid A phosphoethanolamine transferase	93.5	P12_00025
HP0025 Outer membrane protein HopD	86.3	P12_00026
HP0026 type II citrate synthase	99.3	P12_00027
HP0027 isocitrate dehydrogenase	98.8	P12_00028
HP0028 Hypothetical protein	92	P12_00029
HP0029 dethiobiotin synthetase	92.7	P12_00030
HP0031 putative universal stress global response regulator UspA	98.6	P12_00032
HP0033 ATP-dependent C1p protease (clpA)	90.9	Nic25_A_00927
HP0034 aspartate alpha-decarboxylase	97.4	Nic25_A_00926
HP0035 transcriptional regulatory protein	95	Nic25_A_00925
HP0036 Hypothetical protein	91	Nic25_A_00924
HP0037 NADH-ubiquinone oxidoreductase subunit	95.5	P12_00038
HP0037 NADH-ubiquinone oxidoreductase subunit	97.8	P12_00446
HP0038 comB8 competence protein	96	P12_00040
HP0039 comB9 competence protein	95.3	P12_00472
HP0039 comB9 competence protein	98.7	P12_01355
HP0039_2 comB9 competence protein	87.5	Nic25_A_00920
HP0043 mannose-6-phosphate isomerase	93.2	Nic25_A_00918
HP0044 GDP-D-mannose dehydratase	98.4	P12_00044
HP0045 nodulation protein (nolK)	97.1	P12_00045
HP0047 hydrogenase expression/formation protein HypE	97.6	P12_00046
HP0048 transcriptional regulator (hypF)	93.9	P12_00047
HP0049 agmatine deiminase	96.7	Nic25_A_00912
HP0050 adenine specific DNA methyltransferase	96.5	Nic25_A_00911
HP0051 cytosine specific DNA methyltransferase	93.2	Nic25_A_00362
HP0055 sodium/proline symporter	98.6	P12_00054
HP0056 delta-1-pyrroline-5-carboxylate dehydrogenase	97.1	Nic25_A_00908
HP0057 Hypothetical protein	97.1	Nic25_A_00907
HP00601 Hypothetical protein	86	Nic25_A_00901
HP0061 Hypothetical protein	83.4	P12_00061
HP0062 Hypothetical protein	85.1	Nic25_A_00899
HP0064 Cell division-related protein	85.9	Nic25_A_00896
HP0065 Hypothetical protein	87.9	P12_00067
HP0066 ATP-binding protein	86	P12_00068
HP0067 urease accessory protein UreH	94	P12_00071
HP0068 urease accessory protein UreG	99.5	Nic25_A_00892
HP0069 urease accessory protein UreF	96	Nic25_A_00891
HP0070 urease accessory protein UreE	95.9	P12_00074
HP0071 urease accessory protein UreI	98.5	P12_00075
HP0072 urease subunit alpha	99.6	Nic25_A_00888
HP0074 lipoprotein signal peptidase	96.8	P12_00079
HP0075 phosphoglucosamine mutase	97.1	Nic25_A_00885
HP0076 30S ribosomal protein S20	98.9	Nic25_A_00884
HP0077 peptide chain release factor 1	97.2	P12_00082
HP0078 Part of outer membrane protein HorA	98.8	Nic25_A_00882
HP0080 Hypothetical protein	91.6	Nic25_A_00880
HP0082 methyl-accepting chemotaxis protein	98.9	P12_00086
HP0083 30S ribosomal protein S9	98.5	P12_00087
HP0084 50S ribosomal protein L13	100	P12_00088
HP0085 Hypothetical protein	93.7	Nic25_A_00875
HP0086 quinone oxidoreductase	99.1	Nic25_A_00874
HP0087 putative lipoprotein	97.2	Nic25_A_00873
HP0088 RNA polymerase sigma factor RpoD	93.1	Nic25_A_00872
HP0089 5'-methylthioadenosine/S-adenosylhomocysteine nucleosidase	97.8	P12_00093
HP0090 malonyl CoA-acyl carrier protein transacylase	99.4	Nic25_A_00870
HP0091 type II restriction enzyme R protein (hsdR)	86.1	P12_00096
HP0092 type II restriction enzyme M protein (hsdM)	93.5	Nic25_A_00867
HP0095 Hypothetical protein	96	Nic25_A_00865
HP0096 2-hydroxyacid dehydrogenase	94.6	Nic25_A_00864
HP0097 Hypothetical protein	97.5	P12_00101
HP0098 threonine synthase	96.3	Nic25_A_00862
HP0099 methyl-accepting chemotaxis protein	97.6	P12_00103
HP0100 Hypothetical protein	95.4	P12_00104
HP0101 outer membrane protein	98	P12_00105
HP0102 glycosyl transferase	92	P12_00106
HP0103 methyl-accepting chemotaxis protein	97.6	P12_00107
HP0104 2',3'-cyclic-nucleotide 2'-phosphodiesterase	95.7	P12_00108
HP0105 S-ribosylhomocysteine lyase	96.7	P12_00109
HP0106 cystathionine gamma-synthase	96.3	P12_00110
HP0107 cysteine synthase	96.7	P12_00111
HP0109 molecular chaperone DnaK	98.7	Nic25_A_00849
HP0110 heat shock protein GrpE	88	Nic25_A_00848
HP0111 heat-inducible transcription repressor HrcA	94.6	P12_00115
HP0112 L-fuculose-1-phosphate aldolase	96.2	Nic25_A_00846
HP0113 Hypothetical protein	90.9	Nic25_A_00845
HP0114 motility accessory factor	96.7	Nic25_A_00844
HP0115 flagellin B	99.6	Nic25_A_00843
HP0116 DNA topoisomerase I	98	P12_00120
HP0117 radical SAM domain-containing protein	95.8	P12_00121
HP0120 DUF874 family protein	84	P12_01173
HP0121 phosphoenolpyruvate synthase	99.5	P12_00123
HP0123 threonyl-tRNA synthetase	97.7	Nic25_A_01123
HP0124 translation initiation factor IF-3	96.6	P12_00125
HP0125 50S ribosomal protein L35	100	P12_00126
HP0126 50S ribosomal protein L20	97.4	Nic25_A_01126
HP0127 Outer membrane protein HorB	98.3	P12_00128
HP0129 Hypothetical protein	94.5	P12_00129
HP0129_1 Hypothetical protein	97.2	Nic25_A_00227
HP0132 L-serine ammonia-lyase	97.1	Nic25_A_01130
HP0133 serine transporter	96.6	Nic25_A_01131
HP0134 3-deoxy-7-phosphoheptulonate synthase	96.9	Nic25_A_01132
HP0135 putative protein	100	P12_00134
HP0136 bacterioferritin comigratory protein	97.4	P12_00135
HP0137 Hypothetical protein	96.2	P12_00136
HP0138 iron-sulfur cluster binding protein	98.3	P12_00137
HP0139 (S)-2-hydroxy-acid oxidase	100	P12_00138
HP0140 L-lactate permease	99.1	Nic25_A_01138
HP0141 L-lactate permease	98.6	Nic25_A_01139
HP0142 A/G-specific adenine glycosylase	95.2	Nic25_A_01140
HP0144 cbb3-type cytochrome c oxidase subunit I	98.8	Nic25_A_01142
HP0145 cbb3-type cytochrome c oxidase subunit II	99.6	Nic25_A_01143
HP0146 cytochrome c oxidase, cbb3-type, CcoQ subunit	95.9	Nic25_A_01144
HP0147 cytochrome c oxidase, cbb3-type, subunit III	99	Nic25_A_01145
HP0148 Hypothetical protein	91.3	Nic25_A_01146
HP0149 Hypothetical protein	89.8	P12_00149
HP0150 Hypothetical protein	91.2	Nic25_A_01149
HP0151 putative membrane protein	95.3	P12_00151
HP0152 succinyl-CoA ligase [ADP-forming] subunit alpha	95.5	Nic25_A_01151
HP0153 recombinase A	98.9	P12_00153
HP0154 enolase	97.7	Nic25_A_01153
HP0155 H+/Na+ translocating NADH Dehydrogenase	94.6	P12_00155
HP0156 Hypothetical protein	99	P12_00156
HP0157 shikimate kinase	98.2	P12_00157
HP0158 N-linked glycosylation glycosyltransferase	99.1	Nic25_A_01157
HP0159 lipopolysaccharide 1,2-glucosyltransferase	82.3	P12_00159
HP0160 HcpD	90.9	P12_00160
HP0160_1 HcpD	98.9	Nic25_A_00566
HP0162 putative transcriptional regulatory protein	92.2	P12_00161
HP0163 delta-aminolevulinic acid dehydratase	95.7	Nic25_A_01161
HP0166 response regulator (ompR)	98.7	Nic25_A_01162
HP0168 Hypothetical protein	93.2	P12_00166
HP0169 collagenase	98.1	P12_00167
HP0170 Hypothetical protein	90.6	Nic25_A_01166
HP0171 peptide chain release factor 2	98.4	P12_00169
HP0172 molybdopterin biosynthesis protein	96.2	Nic25_A_01168
HP0173 flagellar biosynthesis protein FliR	98	P12_00171
HP0174 Putative Sulfate Transporter (CysZ)	94.7	Nic25_A_01170
HP0175 putative peptidyl-prolyl cis-trans isomerase	97.3	P12_00173
HP0176 fructose-bisphosphate aldolase	99.4	Nic25_A_01172
HP0177 elongation factor P	100	P12_00175
HP0178 pseudoaminic acid synthase	97.1	P12_00179
HP0179 ABC transporter ATP-binding protein	96.3	P12_00180
HP0180 apolipoprotein N-acyltransferase	94.1	Nic25_A_01178
HP0181 membrane protein required for colicin V production	80.7	P12_00182
HP0182 lysyl-tRNA synthetase	98	Nic25_A_01180
HP0183 serine hydroxymethyltransferase	99	Nic25_A_01181
HP0184 Hypothetical protein	92.9	Nic25_A_01182
HP0185 Hypothetical protein	89.3	P12_00186
HP0186 Hypothetical protein	82.6	P12_00188
HP0189 UPF0114 protein HP0189	97.8	Nic25_A_01186
HP0190 phospholipase D-family protein	98.2	P12_00192
HP0191 fumarate reductase iron-sulfur subunit	98.4	Nic25_A_01188
HP0192 fumarate reductase flavoprotein subunit	99.3	Nic25_A_01189
HP0193 fumarate reductase cytochrome b-556 subunit	98	Nic25_A_01190
HP0194 triosephosphate isomerase	94.9	Nic25_A_01191
HP0195 enoyl-ACP reductase	96	P12_00197
HP0196 UDP-3-O-[3-hydroxymyristoyl] glucosamine N-acyltransferase	98.8	Nic25_A_01193
HP0197 S-adenosylmethionine synthetase	99	P12_00199
HP0198 nucleoside diphosphate kinase	97.8	P12_00200
HP0199 Hypothetical protein	96.6	P12_00201
HP0200 50S ribosomal protein L32	98	P12_00202
HP0201 fatty acid/phospholipid synthesis protein PlsX	97.6	P12_00203
HP0202 3-oxoacyl-[acyl-carrier-protein] synthase 3	98.5	Nic25_A_01199
HP0203 Hypothetical protein	88.1	P12_00205
HP0204 Hypothetical protein	95.3	P12_00206
HP0205 ATP-dependent OLD family endonuclease	89.5	Nic25_A_01202
HP0207 ATP-binding protein (mpr)	97.3	Nic25_A_01203
HP0208	88.6	P12_00210
HP0209 Outer membrane protein HofA	97	P12_00211
HP0210 chaperone protein htpG	97.3	P12_00212
HP0211 beta-lactamase hcpA	97.2	P12_00213
HP0212 succinyl-diaminopimelate desuccinylase	91.6	P12_00214
HP0213 tRNA uridine 5-carboxymethylaminomethyl modification enzyme	97.7	Nic25_A_01210
HP0214 sodium-dependent transporter	94.9	Nic25_A_01211
HP0215 phosphatidate cytidylyltransferase	95.5	Nic25_A_01212
HP0216 1-deoxy-D-xylulose 5-phosphate reductoisomerase	94	P12_00218
HP0217 beta-1,4-N-acetylgalactosamyltransferase	94.3	P12_00220
HP0217_1 beta-1,4-N-acetylgalactosamyltransferase	90.2	Nic25_A_01214
HP0218 phospholipid-binding protein	97.3	P12_00221
HP0219 Hypothetical protein	97.4	Nic25_A_01217
HP0220 cysteine desulfurase	98.7	P12_00223
HP0221 nitrogen fixation protein nifU	97.6	Nic25_A_01219
HP0223 DNA repair protein RadA	98.7	Nic25_A_01221
HP0224 bifunctional methionine sulfoxide reductase A/B	96.2	Nic25_A_01222
HP0226 sulfite exporter TauE/SafE family protein	97.1	P12_00227
HP0228 sulfate permease	95.9	P12_00229
HP0229 Outer membrane protein HopA	87.3	P12_00231
HP0230 3-deoxy-manno-octulosonate cytidylyltransferase	94.3	Nic25_A_00424
HP0231 disulfide isomerase	99.2	P12_00233
HP0232 motility protein	92.2	Nic25_A_00426
HP0233 glutathionylspermidine synthase	98.2	Nic25_A_00427
HP0234 integral membrane protein	93.8	Nic25_A_00428
HP0235 Cysteine-rich protein E, beta-lactamase HcpE	95.5	P12_00237
HP0236 Hypothetical protein	92.7	P12_00238
HP0237 porphobilinogen deaminase	93.2	P12_00239
HP0238 prolyl-tRNA synthetase	97.9	P12_00240
HP0239 glutamyl-tRNA reductase	94.2	Nic25_A_00433
HP0240 octaprenyl-diphosphate synthase	93.8	Nic25_A_00434
HP0241 Hypothetical protein	96.2	Nic25_A_00435
HP0242 putative	100	Nic25_A_00436
HP0243 neutrophil activating protein (napA) (bacterioferritin)	97.9	P12_00245
HP0244 signal-transducing protein, histidine kinase (atoS)	97.1	P12_00246
HP0245 putative protein	99.1	Nic25_A_00439
HP0246 flagellar basal body P-ring protein	97.4	Nic25_A_00440
HP0247 ATP-dependent RNA helicase	96.1	P12_00249
HP0248 Hypothetical protein	98.8	Nic25_A_00408
HP0249 Hypothetical protein	93.3	P12_00251
HP0250 oligopeptide permease ATPase protein	96.7	Nic25_A_00410
HP0251 oligopeptide permease integral membrane protein	100	Nic25_A_00411
HP0252 Outer membrane protein HopF	93.6	Nic25_A_00413
HP0254 Outer membrane protein HopG	97	P12_00257
HP0255 adenylosuccinate synthetase	97.6	P12_00258
HP0256 Hypothetical protein	93	P12_00259
HP0257 secreted protein	92.4	Nic25_A_00417
HP0258 RIP metalloprotease RseP	89.5	Nic25_A_00418
HP0259 exodeoxyribonuclease VII large subunit	93.2	Nic25_A_00419
HP0260 adenine-specific DNA methyltransferase	94.1	Nic25_A_00420
HP0262 endonuclease MjaVIP	95.5	Nic25_A_00421
HP0263_4 adenine specific DNA methyltransferase	92.7	Nic25_A_01378
HP0264 ATP-dependent Clp protease, ATP-binding subunit ClpB	97.4	P12_00266
HP0265 cytochrome c biogenesis protein	96.2	Nic25_A_01375
HP0266 dihydroorotase	95.5	Nic25_A_01374
HP0267 chlorohydrolase	96.1	Nic25_A_01373
HP0268 putative	96.3	Nic25_A_01372
HP0269 (dimethylallyl)adenosine tRNA methylthiotransferase	97.9	Nic25_A_01371
HP0270 Hypothetical protein	90.8	P12_00272
HP0271 Hypothetical protein	94.5	Nic25_A_01369
HP0272 Hypothetical protein	90.4	P12_00274
HP0273 Hypothetical protein	97.8	Nic25_A_01367
HP0274 Hypothetical protein	97	Nic25_A_01366
HP0275 ATP-dependent nuclease	98.1	P12_00277
HP0276 Indole-3-glycerol phosphate synthase	91.9	P12_00278
HP0277 ferredoxin	98.8	P12_00279
HP0278 guanosine pentaphosphate phosphohydrolase	98.1	Nic25_A_01362
HP0279 lipopolysaccharide heptosyltransferase I	91.2	Nic25_A_01361
HP0280 lipid A biosynthesis lauroyl acyltransferase	96.4	Nic25_A_01360
HP0281 queuine tRNA-ribosyltransferase	95.7	Nic25_A_01359
HP0282 putative coding region	97.7	Nic25_A_01358
HP0283 3-dehydroquinate synthase	93.9	P12_00285
HP0284 mechanosensitive ion channel family protein	98.3	Nic25_A_01356
HP0285 MiaB-like tRNA modifying enzyme	98.1	Nic25_A_01355
HP0286 cell division protein (ftsH)	96.9	P12_00288
HP0287 Hypothetical protein	95.4	Nic25_A_01353
HP0288 Hypothetical protein	93.7	P12_00290
HP0289 putative vacuolating cytotoxin (VacA)-like protein	92	Nic25_A_01351
HP0290 diaminopimelate decarboxylase	98	P12_00292
HP0291 chorismate mutase/prephenate dehydratase	93.8	Nic25_A_01349
HP0292 Hypothetical protein	94.8	P12_00294
HP0293 para-aminobenzoate synthetase	96.2	P12_00295
HP0294 acylamide amidohydrolase	100	P12_00296
HP0295 flagellar hook-associated protein FlgL	97	P12_00297
HP0296 50S ribosomal protein L21	97.1	Nic25_A_01344
HP0297 50S ribosomal protein L27	95.5	P12_00299
HP0298 dipeptide ABC transporter, periplasmic dipeptide-binding protein (dppA)	93.7	Nic25_A_01342
HP0299 dipeptide ABC transporter permease (dppB)	99.1	Nic25_A_01341
HP0300 dipeptide ABC transporter permease (dppC)	98.3	Nic25_A_01340
HP0301 dipeptide ABC transporter, ATP-binding protein (dppD)	99	Nic25_A_01339
HP0302 dipeptide ABC transporter ATP-binding protein (dppF)	98.9	Nic25_A_01338
HP0303 GTPase ObgE	92.1	Nic25_A_01337
HP0304 Hypothetical protein	92.8	P12_00306
HP0305 base-induced polyisoprenoid-binding periplasmic protein	96.8	P12_00307
HP0306 glutamate-1-semialdehyde aminotransferase	97.4	Nic25_A_01334
HP0307 arginine biosynthesis bifunctional protein ArgJ	97.7	P12_00309
HP0309 putative N-carbamoyl-D-amino acid amidohydrolase	94.9	Nic25_A_01331
HP0310 cyclic imide hydrolase	97.3	Nic25_A_01330
HP0311 Hypothetical protein	88.3	Nic25_A_01329
HP0312 ATP-binding protein	92.5	P12_00314
HP0313 nitrite extrusion protein (narK)	98.4	Nic25_A_01327
HP0318 heme oxygenase, HugZ family	98	P12_00319
HP0319 arginyl-tRNA synthetase	96.5	Nic25_A_00698
HP0320 Sec-independent protein translocase protein tatA/E-like protein	93.8	P12_00321
HP0321 guanylate kinase	99.5	P12_00322
HP0323 nuclease NucT	93.4	P12_00324
HP0324 Outer membrane protein HorC	96.3	Nic25_A_00693
HP0325 Flagellar basal body L-ring protein FlgH	97.1	P12_00326
HP0326 Pseudaminic acid cytidylyltransferase and UDP-2,4-diacetamido-2,4,6-trideoxy-beta-L-altropyranose hydrolase	95.7	P12_00327
HP0326_1 Pseudaminic acid cytidylyltransferase and UDP-2,4-diacetamido-2,4,6-trideoxy-beta-L-altropyranose hydrolase	93.8	Nic25_A_00690
HP0327 UDP-4-amino-4,6-dideoxy-N-acetyl-beta-L-altrosamine N-acetyltransferase	90.9	P12_00329
HP0328 tetraacyldisaccharide 4'-kinase	93.9	P12_00330
HP0329 NH(3)-dependent NAD(+) synthetase	92.3	P12_00331
HP0330 ketol-acid reductoisomerase	97.3	Nic25_A_00685
HP0331 septum site-determining protein MinD	91.1	Nic25_A_00684
HP0332 cell division topological specificity factor MinE	100	Nic25_A_00683
HP0333 DNA protecting protein DprA	97	P12_00336
HP0334 Holliday junction resolvase-like protein	90.4	Nic25_A_00681
HP0337 putative	92.9	Nic25_A_00679
HP0338 Hypothetical protein	93.6	Nic25_A_00678
HP0347 pseudouridine synthase	90.5	Nic25_A_00677
HP0348 single-stranded-DNA-specific exonuclease RecJ	96	Nic25_A_00676
HP0349 CTP synthetase	98.9	P12_00349
HP0350 Hypothetical protein	91.4	P12_00350
HP0351 flagellar M-ring protein FliF	97.7	Nic25_A_00673
HP0352 flagellar motor switch protein G	99.4	Nic25_A_00672
HP0353 flagellar assembly protein H	95.7	Nic25_A_00671
HP0354 1-deoxy-D-xylulose-5-phosphate synthase	98.5	Nic25_A_00670
HP0355 GTP-binding protein LepA	98.8	Nic25_A_00669
HP0356 phenylalanyl-tRNA synthetase subunit alpha	94.5	P12_00356
HP0357 short chain alcohol dehydrogenase	95.2	P12_01082
HP0358 putative outer membrane protein	95.7	Nic25_A_01242
HP0360 UDP-glucose 4-epimerase	95.1	Nic25_A_01245
HP0361 tRNA pseudouridine synthase A	93	Nic25_A_01246
HP0362 Hypothetical protein	97.6	P12_01076
HP0363 protein-L-isoaspartate O-methyltransferase	96.7	P12_01075
HP0364 ribonucleotide-diphosphate reductase subunit beta	99.7	Nic25_A_01249
HP0366 UDP-4-keto-6-deoxy-N-acetylglucosamine 4-aminotransferase	93.6	P12_01072
HP0367 Hypothetical protein	94.5	Nic25_A_01252
HP0370 biotin carboxylase	94.3	Nic25_A_01256
HP0371 biotin carboxyl carrier protein	98.7	Nic25_A_01257
HP0372 deoxycytidine triphosphate deaminase	99.5	Nic25_A_01258
HP0374 16S ribosomal RNA methyltransferase RsmE	92.5	P12_01064
HP0375 Hypothetical protein	95.1	P12_01063
HP0376 ferrochelatase	96.1	Nic25_A_01262
HP0377 thiol:disulfide interchange protein	94.6	P12_01061
HP0378 bifunctional cytochrome c biogenesis protein	96.1	Nic25_A_01264
HP0380 glutamate dehydrogenase	98.7	P12_01058
HP0381 protoporphyrinogen oxidase	91.7	Nic25_A_01076
HP0382 putative zinc-metallo protease	87.3	Nic25_A_01077
HP0383 Hypothetical protein	95.4	P12_01055
HP0384 Hypothetical protein	92.4	Nic25_A_01079
HP0385 putative coding region	100	Nic25_A_01080
HP0386 putative protein	96.2	Nic25_A_01081
HP0387 primosome assembly protein PriA	96.8	Nic25_A_01082
HP0388 tRNA (cmo5U34)-methyltransferase	97.1	P12_01050
HP0389 superoxide dismutase	99.1	Nic25_A_01084
HP0390 thiol peroxidase	97	Nic25_A_01085
HP0391 purine-binding chemotaxis protein CheW	98.8	Nic25_A_01086
HP0392 histidine kinase CheA	95.9	Nic25_A_01087
HP0393 chemotaxis protein CheV	95.2	Nic25_A_01088
HP0394 UDP-2,3-diacylglucosamine hydrolase	89.7	Nic25_A_01089
HP0395 YggS family pyridoxal phosphate enzyme	94.2	Nic25_A_01090
HP0396 3-octaprenyl-4-hydroxybenzoate carboxy-lyase	96.3	Nic25_A_01091
HP0397 phosphoglycerate dehydrogenase	99.6	Nic25_A_01092
HP0398 Hypothetical protein	83.7	P12_01040
HP0399 30S ribosomal protein S1	98	Nic25_A_01094
HP0400 4-hydroxy-3-methylbut-2-enyl diphosphate reductase	99.6	Nic25_A_01095
HP0401 3-phosphoshikimate 1-carboxyvinyltransferase	94	Nic25_A_01096
HP0402 phenylalanyl-tRNA synthetase subunit beta	93.7	P12_01036
HP0403 phenylalanyl-tRNA synthetase subunit alpha	98.5	P12_01035
HP0404 HIT family protein	99	P12_01034
HP0405 nifS-like protein	98.2	P12_01033
HP0406 Hypothetical protein	96.4	P12_01032
HP0407 biotin sulfoxide reductase	97.5	P12_01031
HP0408 Hypothetical protein	98.2	P12_01030
HP0409 GMP synthase	97.2	P12_01029
HP0410 putative neuraminyllactose-binding hemagglutinin-like protein	94	Nic25_A_01106
HP0415 potassium efflux system protein /Small-conductance mechanosensitive channel	97	Nic25_A_01111
HP0416 cyclopropane fatty acid synthase	98.7	Nic25_A_01112
HP0417 methionyl-tRNA synthetase	95.2	P12_01021
HP0418 ferrochelatase	94.4	Nic25_A_01114
HP0419 tRNA (mo5U34)-methyltransferase	96.2	P12_01019
HP0420 Hypothetical protein	98.6	Nic25_A_01116
HP0421 type 1 capsular polysaccharide biosynthesis protein J CapJ	98.2	P12_01017
HP0422 arginine decarboxylase	98.9	Nic25_A_01118
HP0425 Hypothetical protein	90.7	Nic25_A_00448
HP0440_2 DNA topoisomerase I	89.5	Nic25_A_00181
HP0446 putative pZ1b	99.2	P12_01347
HP0456 putative coding region	99.4	Nic25_A_01561
HP0457 virB3 type IV secretion protein	98.9	Nic25_A_01563
HP0458 Hypothetical protein	93.7	Nic25_A_01564
HP0459 VirB4 type IV secretion ATPase	99.7	Nic25_A_01565
HP0460 VirB8 type IV secretion protein	83	Nic25_A_01566
HP0463 type I restriction enzyme M protein	91.6	P12_00442
HP0464 type I restriction enzyme R protein	80.2	Nic25_A_00582
HP0465 Hypothetical protein	94.1	P12_00485
HP0466 Hypothetical protein	95.7	Nic25_A_00580
HP0467 integral membrane protein	96.2	P12_00487
HP0468 Hypothetical protein	96.2	Nic25_A_00578
HP0469 Hypothetical protein	95.1	Nic25_A_00577
HP0470 oligoendopeptidase F	96.2	P12_00490
HP0471 glutathione-regulated potassium-efflux system protein	99.8	Nic25_A_00575
HP0472 Outer membrane protein HorE	100	P12_00492
HP0473 molybdenum ABC transporter ModA	93.5	Nic25_A_00573
HP0474 molybdenum ABC transporter ModB	99.1	P12_00494
HP0475 molybdenum ABC transporter ModD	94.4	P12_00495
HP0476 glutamyl-tRNA synthetase	96.6	Nic25_A_00570
HP0478 adenine specific DNA methyltransferase	92.3	Nic25_A_00368
HP0479 non-functional type II restriction endonuclease	92.9	P12_00499
HP0480 GTP-binding protein TypA	99.6	P12_00500
HP0485 catalase-like protein	93.3	Nic25_A_00359
HP0486 Outer membrane protein HofC	98.9	P12_00503
HP0487 Outer membrane protein HofD	98.9	Nic25_A_00357
HP0490 potassium channel protein	99.7	Nic25_A_00237
HP0491 50S ribosomal protein L28	100	Nic25_A_00238
HP0492 neuraminyllactose-binding hemagglutinin	92.9	P12_00509
HP0493 phospho-N-acetylmuramoyl-pentapeptide- transferase	98.9	Nic25_A_00240
HP0494 UDP-N-acetylmuramoyl-L-alanyl-D-glutamate synthetase	93.6	P12_00511
HP0495 Hypothetical protein	89.7	P12_00512
HP0496 thioesterase family protein	99.3	Nic25_A_00243
HP0497 sodium- and chloride-dependent transporter	98.2	Nic25_A_00244
HP0498 sodium- and chloride-dependent transporter	97.3	P12_00515
HP0499 phospholipase A	98.9	Nic25_A_00246
HP0500 DNA polymerase III subunit beta	95.7	Nic25_A_00247
HP0505 restriction endonuclease R. HPyAXII	90.5	P12_00520
HP0506 putative outer membrane protein	97.2	Nic25_A_00252
HP0507 UDP-sugar diphosphatase	94.4	P12_00522
HP0508 plasminogen-binding protein pgbA	82.5	Nic25_A_00254
HP0509 glycolate oxidase, subunit GlcD	97.6	P12_00524
HP0510 dihydrodipicolinate reductase	96.5	P12_00525
HP0512 glutamine synthetase	98.1	Nic25_A_00258
HP0514 50S ribosomal protein L9	97.3	P12_00529
HP0515 ATP-dependent protease subunit HslV	92.4	Nic25_A_00261
HP0516 ATP-dependent protease ATP-binding subunit HslU	99.1	Nic25_A_00262
HP0517 GTP-binding protein Era	97.7	Nic25_A_00263
HP0518 putative periplasmic protein	97.6	P12_00533
HP0519 Hypothetical protein	92.7	P12_00534
HP0520 cag pathogenicity island protein (cag1)	94.8	Nic25_A_00266
HP0522 cag pathogenicity island protein (cag3)	97.1	Nic25_A_00268
HP0523 cag pathogenicity island protein (cag4)	98.1	P12_00538
HP0524 cag pathogenicity island protein (cag5)	98.9	Nic25_A_00270
HP0525 P-type DNA transfer ATPase VirB11	100	Nic25_A_00271
HP0526 CagZ protein	98	Nic25_A_00272
HP0527 CagY protein	95	P12_00042
HP0527 CagY protein	98.4	P12_00543
HP0528 CagX protein	97.3	P12_00544
HP0529 CagW protein	98.3	P12_00545
HP0530 CagV protein	98.8	Nic25_A_00276
HP0531 CagU protein	96.8	Nic25_A_00277
HP0532 CagT protein	98.9	P12_00548
HP0534 CagS protein	95.9	P12_00549
HP0535 CagQ protein	98	P12_00550
HP0537 CagM protein	98.9	Nic25_A_00282
HP0538 CagN protein	92.2	Nic25_A_00283
HP0539 CagL protein	97.1	P12_00553
HP0540 CagI protein	97.5	P12_00554
HP0541 CagH protein	98.7	Nic25_A_00286
HP0542 CagG protein	97.9	P12_00556
HP0543 CagF protein	95.5	P12_00557
HP0544 CagE protein	99	Nic25_A_00289
HP0545 CagD protein	98.6	P12_00559
HP0546 CagC protein	97.4	P12_00560
HP0546a	96.1	Nic25_A_00292
HP0547 CagA protein	93	P12_00562
HP0549 glutamate racemase	97.3	P12_00563
HP0550 transcription termination factor Rho	99.5	Nic25_A_00296
HP0551 50S ribosomal protein L31	100	P12_00565
HP0552 ribosomal RNA small subunit methyltransferase I	96.9	P12_00566
HP0553 23S rRNA methyltransferase	93	Nic25_A_00299
HP0554 sialidase A	90.8	P12_00568
HP0555 Hypothetical protein	97.4	Nic25_A_00301
HP0556 Hypothetical protein	95.9	P12_00570
HP0557 acetyl-CoA carboxylase carboxyltransferase subunit alpha	99.4	P12_00571
HP0558 3-oxoacyl-(acyl carrier protein) synthase II	98.1	P12_00572
HP0559 acyl carrier protein	96.2	P12_00573
HP0561 3-ketoacyl-ACP reductase	99.6	P12_00574
HP0562 30S ribosomal protein S21	98.6	Nic25_A_00307
HP0563 Hypothetical protein	98.1	P12_00576
HP0565 inner membrane protein ykgB	99.1	Nic25_A_00310
HP0566 diaminopimelate epimerase	93.4	Nic25_A_00311
HP0567 Autoinducer-2 Exporter (AI-2E)	92	Nic25_A_00312
HP0568 Hypothetical protein	91.1	P12_00581
HP0569 GTP-dependent nucleic acid-binding protein EngD	99.2	P12_00582
HP0570 cytosol aminopeptidase (Leucine aminopeptidase) (LAP)(Leucyl aminopeptidase)	98.2	P12_00583
HP0571 Ubiquitous DedA transporter family protein	99	P12_00584
HP0572 adenine phosphoribosyltransferase	98.9	P12_00585
HP0573 putative inner membrane protein	97.3	P12_00586
HP0574 ribose-5-phosphate isomerase B	96.7	P12_00587
HP0575 peptidase M50	97.4	Nic25_A_00322
HP0576 signal peptidase I	95.9	P12_00589
HP0577 bifunctional 5,10-methylene-tetrahydrofolate dehydrogenase/ 5,10-methylene-tetrahydrofolate cyclohydrolase	96.6	P12_00590
HP0578 phosphatidylglycerol-membrane-oligosaccharide glycerophosphotransferase MdoB	95.1	Nic25_A_00325
HP0579 Hypothetical protein	95.1	Nic25_A_00326
HP0580 Hypothetical protein	92.2	Nic25_A_00327
HP0581 dihydroorotase	95.3	P12_00594
HP0583 putative coding region	91	P12_00596
HP0584 flagellar motor switch protein FliN	98.4	Nic25_A_00331
HP0585 endonuclease III	95.9	P12_00598
HP0586 Hypothetical protein	97.7	P12_00600
HP0587 aminodeoxychorismate lyase	99.1	Nic25_A_00335
HP0588 2-oxoglutarate-acceptor oxidoreductase subunit OorD	99.1	P12_00602
HP0589 2-oxoglutarate-acceptor oxidoreductase subunit OorA	97.9	P12_00603
HP0590 2-oxoglutarate-acceptor oxidoreductase subunit OorB	99.3	P12_00604
HP0591 2-oxoglutarate-acceptor oxidoreductase subunit OorC	96.8	P12_00605
HP0593 adenine specific DNA methyltransferase	88.8	P12_01528
HP0594 Proton-translocating Cytochrome Oxidase (COX)	98.2	P12_00609
HP0595 disulfide bond formation protein	93.1	Nic25_A_00342
HP0596 tumor necrosis factor alpha-inducing protein	97.4	Nic25_A_00343
HP0597 penicillin-binding protein 1A	97.1	P12_00612
HP0598 Putative 8-amino-7-oxononanoate synthase/2-amino-3-ketobutyrate coenzyme A ligase	92.2	P12_00613
HP0599 methyl-accepting chemotaxis protein	97.7	Nic25_A_00346
HP0600 multidrug resistance protein	88.2	Nic25_A_00347
HP0601 flagellin A	99.8	Nic25_A_00348
HP0602 3-methyladenine DNA glycosylase	96.3	Nic25_A_00349
HP0603 Hypothetical protein	96.1	P12_00619
HP0604 uroporphyrinogen decarboxylase	99.1	Nic25_A_00351
HP0605 Outer-membrane protein of the hefABC efflux system HefA	98.5	P12_00621
HP0606 membrane fusion protein of the hefABC efflux system HefB	98.2	P12_00622
HP0607 cytoplasmic pump protein of the hefABC efflux system HefC HefC	98.9	Nic25_A_00354
HP0608 outer membrane protein	95.8	P12_00624
HP0613 ABC transporter ATP-binding protein	92.2	P12_00629
HP0614 Hypothetical protein	91.9	Nic25_A_00552
HP0615 NAD-dependent DNA ligase LigA	95.7	Nic25_A_00553
HP0616 chemotaxis protein (cheV)	96.5	Nic25_A_00554
HP0617 aspartyl-tRNA synthetase	96.7	P12_00633
HP0618 adenylate kinase	95.8	Nic25_A_00556
HP0620 inorganic pyrophosphatase	97.1	P12_00636
HP0621 recombination and DNA strand exchange inhibitor protein	96.5	P12_00641
HP0622 putative	94.4	Nic25_A_00561
HP0623 UDP-N-acetylmuramate--L-alanine ligase	96.2	P12_00643
HP0624 N-succinyldiaminopimelate aminotransferase	95.5	Nic25_A_00563
HP0625 4-hydroxy-3-methylbut-2-en-1-yl diphosphate synthase	99.7	P12_00645
HP0626 2,3,4,5-tetrahydropyridine-2-carboxylate N-succinyltransferase	97.8	Nic25_A_00565
HP0629_2 Hypothetical protein	92.5	Nic25_A_00567
HP0630 modulator of drug activity	96.9	Nic25_A_00568
HP0631 quinone-reactive Ni/Fe hydrogenase HydA	98.7	P12_00650
HP0632 quinone-reactive Ni/Fe hydrogenase HydB	99.4	Nic25_A_01074
HP0633 quinone-reactive Ni/Fe hydrogenase HydC	97.8	P12_00652
HP0634 quinone-reactive Ni/Fe hydrogenase HydD	98.9	P12_00653
HP0635 Hypothetical protein	92.6	P12_00654
HP0637 Hypothetical protein	98	Nic25_A_01069
HP0638 Outer membrane protein HopH	93.5	Nic25_A_01068
HP0639 7-cyano-7-deazaguanine synthase	93.8	Nic25_A_01067
HP0640 poly(A) polymerase	91.3	Nic25_A_01066
HP0641_1 putative coding region	84	Nic25_A_01063
HP0641_2 putative coding region	94.6	Nic25_A_01065
HP0642 NAD(P)H-flavin oxidoreductase	96.5	P12_00662
HP0643 glutamylglutaminyl-tRNA synthetase	98.2	Nic25_A_01060
HP0644 Proton-translocating hydrogenase	96.9	P12_00664
HP0645 soluble lytic murein transglycosylase	96.1	Nic25_A_01058
HP0646 UTP-glucose-1-phosphate uridylyltransferase	98.2	P12_00666
HP0647 Hypothetical protein	92.6	P12_00667
HP0648 UDP-N-acetylglucosamine 1-carboxyvinyltransferase	98.1	Nic25_A_01055
HP0649 aspartate ammonia-lyase	99.6	P12_00669
HP0650 family 4 uracil-DNA glycosylase	93.8	P12_00670
HP0652 phosphoserine phosphatase SerB	93.8	P12_00672
HP0653 ferritin	98.2	Nic25_A_00829
HP0654 menaquinone biosynthesis protein, family	98.6	Nic25_A_00828
HP0655 protective surface antigen D15	93.1	P12_00675
HP0656 family menaquinone biosynthesis protein	99.2	Nic25_A_00826
HP0657 processing protease (ymxG)	96.3	Nic25_A_00825
HP0658 aspartyl/glutamyl-tRNA amidotransferase subunit B	95.8	Nic25_A_00824
HP0659 chaperone SurA	90	P12_00679
HP0660 Hypothetical protein	96.7	P12_00680
HP0661 ribonuclease H	89.6	P12_00681
HP0662 ribonuclease III	97.1	P12_00682
HP0663 chorismate synthase	97.5	P12_00683
HP0664 UPF0763 protein HP 0664	99.4	P12_00684
HP0665 coproporphyrinogen III oxidase	96.7	Nic25_A_00817
HP0666 anaerobic glycerol-3-phosphate dehydrogenase subunit C	95.9	Nic25_A_00816
HP0667 type II R-M system protein	85.5	Nic25_A_00815
HP0671 Outer membrane protein HorF	97.8	P12_00691
HP0672 aspartate aminotransferase	96.4	Nic25_A_00810
HP0675 integrase/recombinase (xerC)	95.8	Nic25_A_00806
HP0676 methylated-DNA--protein-cysteine methyltransferase	92.9	Nic25_A_00805
HP0677 4-Toluene Sulfonate Uptake Permease (TSUP)	96.1	P12_00696
HP0680 ribonucleotide-diphosphate reductase subunit alpha	98.5	Nic25_A_00802
HP0681 Hypothetical protein	93.2	P12_00699
HP0683 bifunctional N-acetylglucosamine-1-phosphate uridyltransferase/glucosamine-1-phosphate acetyltransferase	94.2	Nic25_A_00799
HP0686 iron(III) dicitrate transport protein FecA-1	97.9	Nic25_A_00797
HP0687 ferrous iron transport protein B	96.7	P12_00706
HP0690 acetyl-CoA acetyltransferase	95.9	Nic25_A_00784
HP0691 succinyl-CoA-transferase subunit A	98.7	Nic25_A_00785
HP0692 succinyl-CoA-transferase subunit B	98.6	Nic25_A_00786
HP0693 short-chain fatty acids transporter	97.8	Nic25_A_00787
HP0695 hydantoin utilization protein A (hyuA)	86.7	P12_00713
HP0696 N-methylhydantoinase	99	P12_00715
HP0697 acetone carboxylase subunit gamma	98.2	Nic25_A_00791
HP0699 Hypothetical protein	92.2	Nic25_A_00783
HP0700 diacylglycerol kinase	94.6	P12_00718
HP0701 DNA gyrase subunit A	95.3	Nic25_A_00781
HP0702 Hypothetical protein	89.9	Nic25_A_00780
HP0703 transcriptional activator of flagella proteins	99.5	Nic25_A_00779
HP0705 excinuclease ABC subunit A	98.1	Nic25_A_00778
HP0706 Outer membrane protein HopE	97.8	Nic25_A_00777
HP0707 Ribosomal RNA small subunit methyltransferase H	96.1	P12_00726
HP0708 Hypothetical protein	95.7	P12_00727
HP0709 acetolactate synthase 3 regulatory subunit	93.1	P12_00728
HP0711 competence protein ComGF	96.8	Nic25_A_00234
HP0714 RNA polymerase factor sigma-54	97.3	P12_00731
HP0715 ABC transporter ATP-binding protein	95.3	P12_00732
HP0716 Hypothetical protein	97	Nic25_A_00230
HP0717 DNA polymerase III subunits gamma and tau	82.1	P12_00734
HP0718 L-Lysine Exporter (LysE)	98.6	Nic25_A_00228
HP0721 high-affinity zinc transporter periplasmic component	92.2	Nic25_A_00226
HP0723 L-asparaginase II	89.8	P12_00739
HP0724 anaerobic C4-dicarboxylate transporter	95.7	P12_00740
HP0726 outer membrane protein	94.8	Nic25_A_01384
HP0727 tRNA-dihydrouridine synthase B	98.2	P12_00743
HP0728 tRNA(Ile)-lysidine synthase	92	P12_00744
HP0729 Hypothetical protein	88.8	Nic25_A_01387
HP0730 Hypothetical protein	85.3	Nic25_A_01388
HP0731 LeoA protein	81.7	Nic25_A_01389
HP0733_1 Hypothetical protein	88.3	Nic25_A_01390
HP0734 ribosomal protein S12 methylthiotransferase RimO	97.5	P12_00751
HP0735 xanthine guanine phosphoribosyl transferase (gpt)	94.8	P12_00752
HP0736 putative aminotransferase	94.9	Nic25_A_01394
HP0737 phosphatidylglycerophosphatase A	96.2	Nic25_A_01395
HP0738 D-alanine--D-alanine ligase	96.3	P12_00755
HP0739 2-hydroxy-6-oxohepta-2,4-dienoate hydrolase	96.7	P12_00756
HP0740 UDP-MurNac-pentapeptide presynthetase (murF)	94.9	P12_00757
HP0741 histidine triad family protein	93.8	P12_00758
HP0742 ribose-phosphate pyrophosphokinase	98.7	P12_00759
HP0745 pseudouridine synthase	92.4	Nic25_A_01404
HP0746 Hypothetical protein	97.9	P12_00764
HP0747 tRNA (guanine-N(7)-)-methyltransferase	92.4	Nic25_A_01406
HP0748 cell division protein	98.7	Nic25_A_01407
HP0749 cell division protein FtsX	95.9	Nic25_A_01408
HP0750 Hypothetical protein	96.5	Nic25_A_01409
HP0751 flagellar protein FlaG	97.5	P12_00769
HP0752 flagellar capping protein	97.2	Nic25_A_01411
HP0753 flagellar protein FliS	98.4	P12_00771
HP0754 Hypothetical protein	96.2	P12_00772
HP0755 thiF family protein	96.8	P12_00773
HP0757 carbon-nitrogen hydrolase	98	P12_00775
HP0758 histidine permease	97.3	P12_00776
HP0760 Ribonuclease Y	97.1	Nic25_A_01419
HP0762 Hypothetical protein	91.4	Nic25_A_01420
HP0763 signal recognition particle-docking protein FtsY	98.3	Nic25_A_01421
HP0768 molybdenum cofactor biosynthesis protein A	95	Nic25_A_01426
HP0769 molybdopterin-guanine dinucleotide biosynthesis protein MobA	95.5	Nic25_A_01427
HP0770 flagellar biosynthesis protein FlhB	97.8	P12_00787
HP0771 Hypothetical protein	97.2	P12_00788
HP0772 N-acetylmuramoyl-L-alanine amidase	86.5	P12_00789
HP0773 2-nitropropane dioxygenase	99.2	P12_00790
HP0774 tyrosyl-tRNA synthetase	97.5	Nic25_A_01432
HP0775 penta-phosphate guanosine-3'-pyrophosphohydrolase	97.8	Nic25_A_01433
HP0776 DNA-directed RNA polymerase subunit omega	98.7	Nic25_A_01434
HP0777 uridylate kinase	94.6	Nic25_A_01435
HP0778 Hypothetical protein	94.7	P12_00795
HP0779 bifunctional aconitate hydratase 2/2-methylisocitrate dehydratase	98.4	Nic25_A_01437
HP0780 Hypothetical protein	92.1	P12_00797
HP0781 Hypothetical protein	96.3	Nic25_A_01439
HP0782 Outer membrane protein HofE	91.7	P12_00799
HP0783 Hypothetical protein	98.9	Nic25_A_01441
HP0785 outer-membrane lipoprotein carrier protein	90.3	Nic25_A_01443
HP0786 preprotein translocase subunit SecA	98.3	Nic25_A_01444
HP0787 lipoprotein release system transmembrane protein	98.5	P12_00804
HP0788 Outer membrane protein HofF	97.8	Nic25_A_01446
HP0790_2 anti-codon nuclease masking agent (prrB)	83.2	Nic25_A_01504
HP0791 cadmium-transporting ATPase	96.8	P12_00807
HP0792 sigma-54 interacting protein	98.8	Nic25_A_01449
HP0793 peptide deformylase	96.6	P12_00809
HP0794 ATP-dependent Clp protease proteolytic subunit	99.5	P12_00810
HP0795 trigger factor	96	P12_00811
HP0796 outer membrane protein HorG	92.8	P12_00812
HP0797 neuraminyllactose-binding hemagglutinin	95.4	P12_00813
HP0798 molybdenum cofactor biosynthesis protein MoaC	97.5	Nic25_A_01455
HP0799 molybdopterin adenylyltransferase	99.4	P12_00815
HP0800 molybdopterin converting factor subunit 2	95.2	P12_00816
HP0802 GTP cyclohydrolase II	97.9	Nic25_A_01459
HP0803 Hypothetical protein	94	P12_00818
HP0804 bifunctional 3,4-dihydroxy-2-butanone 4-phosphate synthase/GTP cyclohydrolase II protein	96.8	P12_00819
HP0805 lipooligosaccharide 5G8 epitope biosynthesis-associated protein	91.8	P12_00820
HP0806 metalloprotease	92.3	P12_00821
HP0807 iron(III) dicitrate transport protein FecA-2	96.5	P12_00822
HP0808 4'-phosphopantetheinyl transferase	95.8	Nic25_A_01465
HP0809 flagellar basal body-associated protein FliL	98.9	P12_00824
HP0810 RNA methyltransferase, RsmD family	93.5	Nic25_A_01467
HP0811 dihydroneopterin aldolase	81.2	Nic25_A_01468
HP0812 Hypothetical protein	90.1	P12_00827
HP0813 Hypothetical protein	97.1	Nic25_A_01470
HP0814 thiamin biosynthesis protein (thiF)	96.9	P12_00829
HP0815 flagellar motor protein MotA	100	Nic25_A_01472
HP0816 flagellar motor protein MotB	97.7	Nic25_A_01473
HP0817 Hypothetical protein	98.7	P12_00832
HP0818 osmoprotection protein (proWX)	95	P12_00833
HP0819 osmoprotection protein (proV)	94.4	Nic25_A_01476
HP0820 Hypothetical protein	98.1	Nic25_A_01477
HP0821 excinuclease ABC subunit C	95.8	P12_00836
HP0822 homoserine dehydrogenase	98.1	Nic25_A_01479
HP0823 Hypothetical protein	97.4	Nic25_A_01480
HP0824 thioredoxin	99.1	P12_00839
HP0825 thioredoxin reductase	97.8	Nic25_A_01482
HP0826 lipooligosaccharide 5G8 epitope biosynthesis-associated protein (lex2B)	94.5	Nic25_A_01483
HP0827 RNA binding protein	97.6	P12_00842
HP0828 F0F1 ATP synthase subunit A	99.6	P12_00843
HP0829 inosine 5'-monophosphate dehydrogenase	98.5	P12_00844
HP0830 aspartyl/glutamyl-tRNA amidotransferase subunit A	96.5	Nic25_A_01487
HP0831 dephospho-CoA kinase	95.4	Nic25_A_01488
HP0832 spermidine synthase	99.2	P12_00847
HP0833 Hypothetical protein	88.1	P12_00848
HP0834 GTP-binding protein EngA	97.2	P12_00849
HP0835 DNA-binding protein HU	96.8	P12_00850
HP0837 Hypothetical protein	98.5	Nic25_A_01494
HP0838 Hypothetical protein	98.5	Nic25_A_01495
HP0839 outer membrane protein P1	98.6	P12_00854
HP0840 UDP-N-acetylglucosamine 4,6-dehydratase	98.2	Nic25_A_01497
HP0841 bifunctional phosphopantothenoylcysteine decarboxylase/phosphopantothenate synthase	94.4	Nic25_A_01498
HP0842 Hypothetical protein	97.6	P12_00857
HP0850 type I restriction-modification system, M subunit	93	Nic25_A_01505
HP0851 integral membrane protein	96.5	Nic25_A_01506
HP0852 putative HrgA like protein	87	Nic25_A_01507
HP0853 ABC transporter ATP-binding protein	98.5	Nic25_A_01508
HP0854 guanosine 5'-monophosphate oxidoreductase	97.2	Nic25_A_01509
HP0857 phosphoheptose isomerase	95.9	Nic25_A_01510
HP0858 bifunctional protein hldE (D-beta-D-heptose 7-phosphate kinase/D-beta-D-heptose 1-phosphate adenosyltransferase)	95.3	Nic25_A_01511
HP0859 ADP-glyceromanno-heptose 6-epimerase	96.4	P12_00867
HP0860 D,D-heptose 1,7-bisphosphate phosphatase	94.3	Nic25_A_01513
HP0861 Hypothetical protein	88.7	P12_00869
HP0862 pantothenate kinase	96.9	Nic25_A_01515
HP0863 plasminogen-binding protein pgbB	98	P12_00871
HP0864 50S ribosomal protein L22	98.2	P12_00872
HP0865 deoxyuridine 5'-triphosphate nucleotidohydrolase	97.9	P12_00873
HP0866 transcription elongation factor GreA	98.2	P12_00874
HP0867 lipid-A-disaccharide synthase	93.9	P12_00875
HP0868 Hypothetical protein	90.9	Nic25_A_01521
HP0869 hydrogenase nickel incorporation protein	99.2	P12_00877
HP0870 flagellar hook protein FlgE	99.6	Nic25_A_01523
HP0871 CDP-diacylglycerol pyrophosphatase	95.9	P12_00879
HP0872 alkylphosphonate uptake protein	91.8	P12_00880
HP0873 Hypothetical protein	100	Nic25_A_01526
HP0874 Hypothetical protein	94.5	Nic25_A_01527
HP0875 catalase	99.8	Nic25_A_01528
HP0876 iron-regulated outer membrane protein FrpB-1	97.2	P12_00921
HP0876_2 iron-regulated outer membrane protein FrpB-1	98.1	Nic25_A_01529
HP0877 Holliday junction resolvase	98.1	Nic25_A_01530
HP0879 Hypothetical protein	99.6	P12_00886
HP0879_1 Hypothetical protein	86	Nic25_A_00138
HP0883 Holliday junction DNA helicase RuvA	96.7	P12_00889
HP0884 Hypothetical protein	97.6	Nic25_A_01536
HP0885 integral membrane protein MviN	95.9	Nic25_A_01537
HP0886 cysteinyl-tRNA synthetase	95.8	Nic25_A_00175
HP0887 vacuolating cytotoxin	90.2	Nic25_A_00176
HP0888 iron(III) dicitrate transporter, ATP-binding protein	99.2	P12_00894
HP0889 iron(III) dicitrate ABC transporter permease (fecD)	99.4	P12_00895
HP0890 short-chain oxidoreductase	91.9	Nic25_A_00771
HP0891 acyl coenzyme A thioesterase	97.7	Nic25_A_00770
HP0894 Hypothetical protein	91.1	P12_01624
HP0898 hydrogenase expression/formation protein HypD	92.7	P12_00902
HP0899 hydrogenase assembly chaperone HypC/HupF	100	P12_00903
HP0900 hydrogenase accessory protein HypB	100	Nic25_A_00391
HP0902 Hypothetical protein	91	Nic25_A_00389
HP0903m	89.7	P12_00908
HP0903m_1	90.7	Nic25_A_00386
HP0903m_3	86.6	Nic25_A_00388
HP0906 flagellar hook-length control protein	80.7	P12_00912
HP0907 flagellar basal body rod modification protein	88.5	Nic25_A_00382
HP0908 flagellar hook protein FlgE	98.8	P12_00914
HP0909 restriction endonuclease	85.7	Nic25_A_00380
HP0910 adenine specific DNA methyltransferase	96.6	P12_00916
HP0911 rep helicase, single-stranded DNA-dependent ATPase	96.9	P12_00917
HP0912 Outer membrane protein HopC	91.6	Nic25_A_00377
HP0913 Outer membrane protein HopB	94.8	Nic25_A_00376
HP0914 Outer membrane protein HofG	98.3	Nic25_A_00375
HP0918 Hypothetical protein	95.8	Nic25_A_00373
HP0919 carbamoyl phosphate synthase large subunit	98.2	Nic25_A_00372
HP0920 ribonuclease 3	97.4	Nic25_A_00371
HP0921 glyceraldehyde-3-phosphate dehydrogenase	95.8	P12_00926
HP0922 putative vacuolating cytotoxin (VacA)-like protein	91.2	P12_00625
HP0922_2 putative vacuolating cytotoxin (VacA)-like protein	92.9	Nic25_A_00369
HP0923 Outer membrane protein HopK	100	P12_00497
HP0924 4-oxalocrotonate tautomerase	98.6	P12_00929
HP0925 recombination protein RecR	99	P12_00930
HP0926 tRNA pseudouridine synthase D	92.7	P12_00931
HP0927 heat shock protein HtpX	96.5	Nic25_A_00404
HP0928 GTP cyclohydrolase I	93.4	P12_00933
HP0929 geranyltranstransferase	95.4	P12_00934
HP0930 stationary phase survival protein SurE	98.1	Nic25_A_00401
HP0933 6-carboxy-5,6,7,8-tetrahydropterin synthase	96.5	Nic25_A_00399
HP0934 7-carboxy-7-deazaguanine synthase	94.8	P12_00938
HP0935 N-acetyltransferase 8-like protein	96.3	P12_00939
HP0936 proline/betaine transporter	95.8	P12_00941
HP0939 amino acid ABC transporter permease	96.2	Nic25_A_00004
HP0940 putative polar amino acid transport system substrate-binding protein	96	Nic25_A_00005
HP0941 alanine racemase	93.9	Nic25_A_00006
HP0942 D-alanine glycine permease	97.8	P12_00949
HP0943 D-amino acid dehydrogenase	98.1	P12_00950
HP0944 RutC family protein	99.2	P12_00951
HP0946 Na+:H+ Antiporter (NhaC)	96.6	Nic25_A_00014
HP0947 Hypothetical protein	96.2	P12_00957
HP0948 Hypothetical protein	97.3	Nic25_A_00016
HP0949 rRNA large subunit methyltransferase	97.4	Nic25_A_00017
HP0950 acetyl-CoA carboxylase subunit beta	98.6	P12_00960
HP0951 putative recombination protein RecO	96.6	Nic25_A_00019
HP0952 competence/damage-inducible protein CinA	96.3	Nic25_A_00020
HP0953 Hypothetical protein	98.9	P12_00963
HP0954 oxygen-insensitive NADPH nitroreductase	97.2	P12_00964
HP0955 prolipoprotein diacylglyceryl transferase	95.8	Nic25_A_00023
HP0956 pseudouridine synthase	96.3	P12_00966
HP0957 3-deoxy-D-manno-octulosonic-acid transferase	93.5	P12_00967
HP0958 zinc ribbon domain-containing protein	98.1	P12_00968
HP0959 Hypothetical protein	92.2	P12_00969
HP0960 glycyl-tRNA synthetase subunit alpha	98	Nic25_A_00028
HP0961 NAD(P)H-dependent glycerol-3-phosphate dehydrogenase	98.7	P12_00971
HP0963 putative ATPase	86.9	P12_00972
HP0964 putative tRNA modification GTPase TrmE	82.4	P12_00973
HP0966 Hypothetical protein	93.6	P12_00975
HP0966_1 Hypothetical protein	94	Nic25_A_01554
HP0969 cation efflux system protein (czcA)	98.1	P12_00979
HP0970 nickel-cobalt-cadmium resistance protein (nccB)	95.8	Nic25_A_01551
HP0971 Outer membrane protein HefD	95.6	P12_00981
HP0972 glycyl-tRNA synthetase subunit beta	94.2	P12_00982
HP0973 Hypothetical protein	87.1	Nic25_A_01548
HP0974 2,3-bisphosphoglycerate-independent phosphoglycerate mutase	96.5	P12_00984
HP0975 glutamyl-tRNA(Gln) amidotransferase subunit C	91.5	P12_00985
HP0976 adenosylmethionine-8-amino-7-oxononanoate aminotransferase	96.3	P12_00986
HP0977 peptidyl-prolyl cis-trans isomerase D	98.2	P12_00987
HP0978 cell division protein FtsA	94.5	Nic25_A_01543
HP0979 cell division protein FtsZ	93.5	Nic25_A_01542
HP0983 mechanosensitive channel MscS	97.1	P12_00992
HP0990 putative	97.6	P12_01371
HP0993 Hypothetical protein	100	P12_01376
HP0994 putative coding region	98.1	Nic25_A_00033
HP0995 integrase/recombinase (xerD)	93.7	P12_00444
HP0995 integrase/recombinase (xerD)	96.3	P12_01379
HP0996_2 relaxase	98.6	Nic25_A_00189
HP1000 PARA protein	98.2	P12_00457
HP1001_1 PZ8b	100	Nic25_A_00161
HP1006_2 conjugal transfer protein (traG)	99.1	Nic25_A_01575
HP1010 polyphosphate kinase	98.7	P12_00439
HP1011 dihydroorotate dehydrogenase 2	94	Nic25_A_00586
HP1012 putative zinc protease	97.5	P12_00437
HP1013 dihydrodipicolinate synthase	95.3	Nic25_A_00588
HP1014 7-alpha-hydroxysteroid dehydrogenase	99.2	Nic25_A_00589
HP1015 Hypothetical protein	89.2	Nic25_A_00590
HP1016 phosphatidylglycerophosphate synthase	100	P12_00433
HP1017_1 amino acid permease	93.8	Nic25_A_00592
HP1019 serine protease HtrA	98.3	Nic25_A_00593
HP1020 bifunctional 2-C-methyl-D-erythritol 4-phosphate cytidylyltransferase/2-C-methyl-D-erythritol 2,4-cyclodiphosphate synthase	96.6	P12_00430
HP1021 response regulator	98.7	P12_00429
HP1022 5'-3' exonuclease	95.7	Nic25_A_00596
HP1023 Hypothetical protein	97.8	Nic25_A_00597
HP1024 co-chaperone-curved DNA binding protein A	96.9	P12_00426
HP1025 heat shock protein (hspR)	100	P12_00425
HP1026 recombination factor protein RarA	95.9	Nic25_A_00600
HP1027 Ferric uptake regulation protein FUR	97.4	Nic25_A_00601
HP1028 Hypothetical protein	94.9	P12_00422
HP1029 Hypothetical protein	89.9	Nic25_A_00603
HP1030 flagellar motor switch protein FliY	90.3	P12_00420
HP1031 flagellar motor switch protein FliM	99.4	Nic25_A_00605
HP1032 flagellar biosynthesis sigma factor	96.4	P12_00418
HP1034 ATP-binding protein	98	Nic25_A_00608
HP1035 flagellar biosynthesis regulator FlhF	96.7	P12_00415
HP1036 2-amino-4-hydroxy-6- hydroxymethyldihydropteridine pyrophosphokinase	96.3	P12_00414
HP1037 proline peptidase	97.2	Nic25_A_00611
HP1038 3-dehydroquinate dehydratase	97.7	Nic25_A_00612
HP1039 O-antigen polymerase	95.3	P12_00411
HP1040 30S ribosomal protein S15	96.7	P12_00410
HP1041 flagellar biosynthesis protein FlhA	99.5	P12_00409
HP1042 putative phosphoesterase RecJ-like protein	98.3	P12_00408
HP1043 response regulator	100	P12_00407
HP1044 integral membrane protein	96	P12_00406
HP1045 acetyl-CoA synthetase	98.5	P12_00405
HP1046 Ribosome maturation factor rimP	93.9	Nic25_A_00620
HP1047 ribosome-binding factor A	97.3	Nic25_A_00621
HP1048 translation initiation factor IF-2	94.2	Nic25_A_00622
HP1049 Hypothetical protein	92.9	Nic25_A_00623
HP1050 homoserine kinase	98	P12_00400
HP1051 universal bacterial protein YeaZ	90.4	Nic25_A_00625
HP1052 UDP-3-O-[3-hydroxymyristoyl] N-acetylglucosamine deacetylase	98	P12_00398
HP1053 septum formation inhibitor	96.9	P12_00397
HP1054 Hypothetical protein	88.9	P12_00396
HP1055 Hypothetical protein	93.3	P12_00395
HP1056 Hypothetical protein	93.4	P12_00394
HP1057 Hypothetical protein	93	Nic25_A_00631
HP1058 3-methyl-2-oxobutanoate hydroxymethyltransferase	97	Nic25_A_00632
HP1059 Holliday junction DNA helicase RuvB	98.5	Nic25_A_00633
HP1060 sec-independent translocase	96.9	Nic25_A_00634
HP1061 twin arginine-targeting protein translocase TatC	92.8	Nic25_A_00635
HP1062 S-adenosylmethionine:tRNA ribosyltransferase-isomerase	93.4	P12_00388
HP1063 16S rRNA methyltransferase	96.1	Nic25_A_00637
HP1064 Hypothetical protein	97.5	Nic25_A_00638
HP1065 Hypothetical protein	92.6	P12_00385
HP1066 Outer membrane protein HorD	97.5	Nic25_A_00641
HP1067 chemotaxis protein (cheY)	99.2	P12_00382
HP1068 ribosomal protein L11 methyltransferase	92.9	Nic25_A_00643
HP1069 cell division protein FtsH	99.2	P12_00380
HP1071 CDP-diacylglycerol--serine O-phosphatidyltransferase	99.6	P12_00379
HP1072 copper-transporting ATPase	96.1	Nic25_A_00646
HP1073 copper ion binding protein	97	Nic25_A_00647
HP1075 purine nucleoside phosphorylase	96.1	Nic25_A_00649
HP1076 Hypothetical protein	94.2	Nic25_A_00650
HP1077 high-affinity nickel-transport protein	99.7	P12_00374
HP1079	81.1	P12_00372
HP1079_2 HP1079	89.4	Nic25_A_00995
HP1080 archaeal Holliday junction resolvase/Mrr protein-like protein	93.7	Nic25_A_00654
HP1081 Hypothetical protein	94.2	Nic25_A_00655
HP1082 multidrug resistance protein (msbA)	97.8	Nic25_A_00656
HP1083 Outer membrane protein HofB	96.5	Nic25_A_00657
HP1084 aspartate carbamoyltransferase	94.5	P12_00366
HP1085 Hypothetical protein	97.1	Nic25_A_00659
HP1086 hemolysin (tly)	92.4	Nic25_A_00660
HP1087 bifunctional riboflavin kinase/FMN adenylyltransferase	96.1	Nic25_A_00661
HP1088 transketolase	95.2	P12_00362
HP1089 Hypothetical protein	94.6	Nic25_A_00663
HP1090 DNA translocase FtsK	92.7	Nic25_A_00664
HP1091 alpha-ketoglutarate permease	94.3	Nic25_A_00665
HP1092 flagellar basal-body rod protein (flgG)	97.8	P12_00358
HP1098 beta-lactamase	97.9	P12_01083
HP1099 2-keto-3-deoxy-6-phosphogluconate aldolase	96.1	P12_01084
HP1100 6-phosphogluconate dehydratase	98	Nic25_A_01238
HP1101 glucose-6-phosphate 1-dehydrogenase	97.2	P12_01086
HP1102 6-phosphogluconolactonase	94.3	Nic25_A_01236
HP1103 glucokinase	98.8	Nic25_A_01235
HP1104 cinnamyl-alcohol dehydrogenase ELI3-2 (cad)	96.8	P12_01089
HP1105 putative lipopolysaccharide biosynthesis protein	95.8	P12_01090
HP1106 Hypothetical protein	99.2	Nic25_A_01232
HP1107 Outer membrane protein HorH	96.8	Nic25_A_01231
HP1108 pyruvate flavodoxin oxidoreductase subunit gamma	98.4	P12_01093
HP1109 pyruvate flavodoxin oxidoreductase subunit delta	99.2	Nic25_A_01229
HP1110 pyruvate flavodoxin oxidoreductase subunit alpha	100	P12_01095
HP1111 pyruvate ferredoxin oxidoreductase, beta subunit	100	P12_01096
HP1112 adenylosuccinate lyase	98.9	P12_01097
HP1113 Outer membrane protein HorI	91.4	P12_01098
HP1114 excinuclease ABC subunit B	98.9	Nic25_A_01224
HP1116 Hypothetical protein	89.7	P12_00887
HP1116 Hypothetical protein	100	P12_01101
HP1117 cysteine-rich protein X	98.4	P12_01102
HP1118 Gamma-glutamyltransferase ggT	98.4	P12_01103
HP1119 flagellar hook-associated protein FlgK	98.1	P12_01104
HP1120 Hypothetical protein	97.9	Nic25_A_00760
HP1121 cytosine specific DNA methyltransferase (BSP6IM)	88.7	P12_01107
HP1122 FlgM protein	94.1	Nic25_A_00758
HP1123 FKBP-type peptidyl-prolyl cis-trans isomerase slyD	97.8	P12_01109
HP1124 periplasmic protein	96.7	P12_01110
HP1125 Peptidoglycan-associated lipoprotein PalA	95.6	P12_01111
HP1126 translocation protein TolB	97.8	P12_01112
HP1129 biopolymer transport protein (exbD)	99.3	P12_01114
HP1130 biopolymer transport protein (exbB)	99.5	P12_01115
HP1131 F0F1 ATP synthase subunit epsilon	99.2	P12_01116
HP1132 F0F1 ATP synthase subunit beta	99.1	P12_01117
HP1133 F0F1 ATP synthase subunit gamma	99	Nic25_A_00747
HP1134 F0F1 ATP synthase subunit alpha	99.2	P12_01119
HP1135 F0F1 ATP synthase subunit delta	86.4	P12_01120
HP1136 F0F1 ATP synthase subunit B	98.8	Nic25_A_00744
HP1137 F0F1 ATP synthase subunit B'	98.6	Nic25_A_00743
HP1138 plasmid replication-partition related protein	96.9	Nic25_A_00742
HP1139 SpoOJ regulator (soj)	99.2	Nic25_A_00741
HP1140 biotin--protein ligase	92	Nic25_A_00740
HP1141 methionyl-tRNA formyltransferase	95.1	Nic25_A_00739
HP1143 Hypothetical protein	94	P12_01128
HP1147 50S ribosomal protein L19	98.3	Nic25_A_00137
HP1148 tRNA (guanine-N(1)-)-methyltransferase	99.1	Nic25_A_00136
HP1149 16S rRNA processing protein RimM	97.8	P12_01134
HP1150 KH domain RNA binding protein	92.4	Nic25_A_00134
HP1151 30S ribosomal protein S16	98.7	Nic25_A_00133
HP1152 signal recognition particle protein	98.7	P12_01137
HP1153 valyl-tRNA synthetase	97.3	Nic25_A_00131
HP1154 flagellar assembly protein FliW	95.6	Nic25_A_00130
HP1155 UDP-N-acetylglucosamine-N-acetylmuramyl- (pentapeptide) pyrophosphoryl-undecaprenol N- acetylglucosamine transferase	95.8	Nic25_A_00129
HP1156 Outer membrane protein HopI	92.8	P12_01141
HP1157 Outer membrane protein HopL	87.2	P12_01142
HP1158 pyrroline-5-carboxylate reductase	94.6	Nic25_A_00126
HP1159 cell filamentation protein	96.6	P12_01144
HP1160 putative rRNA maturation factor	94.3	Nic25_A_00124
HP1161 flavodoxin FldA	100	Nic25_A_00123
HP1162 Ubiquitous DedA transporter family protein	97.4	Nic25_A_00122
HP1163 cation transport subunit for cbb3-type oxidase	100	Nic25_A_00121
HP1164 thioredoxin reductase	97.2	Nic25_A_00120
HP1165 tetra cycline resistance protein	95.9	P12_01150
HP1166 glucose-6-phosphate isomerase	99.5	P12_01151
HP1167 Outer membrane protein HofH	98.1	Nic25_A_00117
HP1168 carbon starvation protein A	97.7	P12_01153
HP1169 glutamine ABC transporter, permease protein	98.2	Nic25_A_00115
HP1170 glutamine ABC transporter, permease protein	96.4	P12_01155
HP1171 glutamine ABC transporter ATP-binding protein	98	P12_01156
HP1172 glutamine ABC transporter, periplasmic glutamine-binding protein	97.5	Nic25_A_00112
HP1173 Hypothetical protein	94.1	P12_01158
HP1174 glucose/galactose transporter	98	P12_01159
HP1175 cation symporter-2	99.1	P12_01160
HP1177 Outer membrane protein HopQ	93.8	P12_01161
HP1178 purine nucleoside phosphorylase	97.9	P12_01162
HP1179 phosphopentomutase	96.1	Nic25_A_00839
HP1180 pyrimidine nucleoside transport protein (nupC)	98.1	Nic25_A_00838
HP1181 multidrug-efflux transporter	98.4	P12_01166
HP1182 tRNA(Cytosine32)-2-thiocytidine synthetase	97.6	P12_01167
HP1183 Na+/H+ antiporter (napA)	99	Nic25_A_00834
HP1184 multidrug efflux pump VmrA	95.9	P12_01169
HP1185 sugar efflux transporter	97.2	Nic25_A_00832
HP1186 alpha-carbonic anhydrase	99.2	P12_01171
HP1189 aspartate-semialdehyde dehydrogenase	96.3	P12_01174
HP1190 histidyl-tRNA synthetase	96.8	Nic25_A_01267
HP1191 ADP-heptose-lps heptosyltransferase II	95.4	Nic25_A_01268
HP1192 secreted protein involved in flagellar motility	90.9	Nic25_A_01269
HP1193 aldo/keto reductase	98.4	Nic25_A_01270
HP1195 elongation factor G	99.1	Nic25_A_01271
HP1196 30S ribosomal protein S7	99.4	Nic25_A_01272
HP1197 30S ribosomal protein S12	100	P12_01181
HP1198 DNA-directed RNA polymerase subunit beta/beta'	97.2	Nic25_A_01274
HP1199 50S ribosomal protein L7/L12	99.2	Nic25_A_01277
HP1200 50S ribosomal protein L10	95.8	Nic25_A_01278
HP1201 50S ribosomal protein L1	99.6	P12_01185
HP1202 50S ribosomal protein L11	100	P12_01186
HP1203 transcription antitermination protein NusG	98.3	P12_01187
HP1203a preprotein translocase subunit SecE	98.2	P12_01188
HP1205 elongation factor Tu	98.8	Nic25_A_01285
HP1206 multidrug resistance protein (hetA)	94.6	P12_01195
HP1207 haloacid dehalogenase	96	Nic25_A_01291
HP1208 Site-specific DNA-methyltransferase	93.3	Nic25_A_01292
HP1210 serine O-acetyltransferase	99.4	Nic25_A_01294
HP1212 F0F1 ATP synthase subunit C	100	P12_01203
HP1213 polyribonucleotide nucleotidyltransferase	97	P12_01205
HP1214 Hypothetical protein	98.3	P12_01206
HP1216 organic solvent tolerance protein	98.7	Nic25_A_01300
HP1217 Hypothetical protein	93.1	P12_01208
HP1218 phosphoribosylamine--glycine ligase	98.4	Nic25_A_01302
HP1220 ABC transporter ATP-binding protein	98.7	P12_01212
HP1221 undecaprenyl pyrophosphate synthase	94.5	P12_01213
HP1222 D-lactate dehydrogenase	95.9	Nic25_A_01305
HP1223 Hypothetical protein	95.6	P12_01215
HP1224 uroporphyrinogen-III synthase	90	Nic25_A_01307
HP1225 camphor resistance protein CrcB	92.4	Nic25_A_01308
HP1226 coproporphyrinogen III oxidase	93.4	Nic25_A_01309
HP1227 cytochrome c-553	99	P12_01219
HP1228 dinucleoside polyphosphate hydrolase	95.5	P12_01220
HP1229 aspartate kinase	98.8	Nic25_A_01312
HP1230 Hypothetical protein	91.9	Nic25_A_01313
HP1231 DNA polymerase III subunit delta'	98.2	P12_01223
HP1232 dihydropteroate synthase	93.4	Nic25_A_01315
HP1233 Hypothetical protein	96.8	Nic25_A_01316
HP1234 membrane transport protein	98.7	P12_01226
HP1235 integral membrane protein	96.9	Nic25_A_01318
HP1236 Hypothetical protein	100	P12_01228
HP1237 carbamoyl phosphate synthase small subunit	95.2	P12_01229
HP1238 formamidase	99.4	P12_01230
HP1240 Maf-like protein	89	P12_01232
HP1241 alanyl-tRNA synthetase	97.2	P12_01233
HP1242 Hypothetical protein	93.5	Nic25_A_01325
HP1243 Blood group antigen binding adhesin BabA	99.2	Nic25_A_00194
HP1244 30S ribosomal protein S18	100	Nic25_A_00550
HP1245 single-stranded DNA-binding protein	94.2	P12_01237
HP1246 30S ribosomal protein S6	98.6	Nic25_A_00548
HP1247 DNA polymerase III subunit delta	93.5	P12_01239
HP1248 ribonuclease R	92.9	Nic25_A_00546
HP1249 shikimate 5-dehydrogenase	94.3	Nic25_A_00545
HP1250 Hypothetical protein	86.8	P12_01242
HP1251 oligopeptide ABC transporter permease (oppB)	98.9	P12_01243
HP1252 oligopeptide ABC transporter periplasmic oligopeptide-binding protein (oppA)	96.6	Nic25_A_00542
HP1253 tryptophanyl-tRNA synthetase	95.7	Nic25_A_00541
HP1254 biotin synthase	91.9	P12_01246
HP1255 preprotein translocase subunit SecG	84	Nic25_A_00539
HP1256 ribosome recycling factor	98.4	P12_01248
HP1257 orotate phosphoribosyltransferase	98	Nic25_A_00537
HP1258 Hypothetical protein	94.2	Nic25_A_00536
HP1259 NAD-dependent deacetylase	94.6	Nic25_A_00535
HP1260 NADH dehydrogenase subunit A	99.3	P12_01252
HP1261 NADH dehydrogenase subunit B	99.4	P12_01253
HP1262 NADH dehydrogenase subunit C	99.6	Nic25_A_00532
HP1263 NADH dehydrogenase subunit D	99.5	P12_01255
HP1264 NADH dehydrogenase I subunit E	98.7	Nic25_A_00530
HP1265 NADH dehydrogenase I subunit F	91.8	Nic25_A_00529
HP1266 NADH dehydrogenase subunit G	95.5	P12_01258
HP1267 NADH dehydrogenase subunit H	99.2	P12_01259
HP1268 NADH dehydrogenase subunit I	96.8	Nic25_A_00526
HP1269 NADH dehydrogenase subunit J	97.8	Nic25_A_00525
HP1270 NADH dehydrogenase subunit K	98	P12_01262
HP1271 NADH dehydrogenase subunit L	97.4	Nic25_A_00523
HP1272 NADH dehydrogenase subunit M	99	P12_01264
HP1273 NADH dehydrogenase subunit N	98.8	P12_01265
HP1274 paralysed flagella protein	96.5	P12_01266
HP1275 phosphomannomutase	97.8	Nic25_A_00519
HP1277 tryptophan synthase subunit alpha	96.2	Nic25_A_00515
HP1278 tryptophan synthase subunit beta	98	P12_01271
HP1279 bifunctional indole-3-glycerol phosphate synthase/phosphoribosylanthranilate isomerase	94.9	Nic25_A_00513
HP1280 anthranilate phosphoribosyltransferase	95.8	Nic25_A_00512
HP1281 anthranilate synthase component II	96.4	Nic25_A_00511
HP1282 anthranilate synthase component I	96.6	P12_01275
HP1284 Hypothetical protein	93.7	P12_01277
HP1285 acid phosphatase lipoprotein	97	Nic25_A_00507
HP1286 secreted protein	87.4	Nic25_A_00506
HP1287 transcriptional regulator (tenA)	98	Nic25_A_00505
HP1289 Hypothetical protein	92	P12_01282
HP1290 nicotinamide mononucleotide transporter	93.7	Nic25_A_00502
HP1291 thiamine pyrophosphokinase	93.2	Nic25_A_00501
HP1292 50S ribosomal protein L17	99.1	Nic25_A_00499
HP1293 DNA-directed RNA polymerase subunit alpha	98.6	Nic25_A_00498
HP1294 30S ribosomal protein S4	100	P12_01287
HP1295 30S ribosomal protein S11	98.5	P12_01288
HP1296 30S ribosomal protein S13	92	Nic25_A_00495
HP1298 translation initiation factor IF-1	98.6	Nic25_A_00494
HP1299 methionine aminopeptidase	99.2	Nic25_A_00493
HP1300 preprotein translocase subunit SecY	97.3	P12_01293
HP1301 50S ribosomal protein L15	99.3	Nic25_A_00491
HP1302 30S ribosomal protein S5	100	Nic25_A_00490
HP1303 50S ribosomal protein L18	99.2	Nic25_A_00489
HP1304 50S ribosomal protein L6	98.3	P12_01297
HP1305 30S ribosomal protein S8	100	Nic25_A_00487
HP1307 50S ribosomal protein L5	98.4	P12_01299
HP1308 50S ribosomal protein L24	98.6	P12_01300
HP1309 50S ribosomal protein L14	97.6	Nic25_A_00484
HP1310 30S ribosomal protein S17	100	P12_01302
HP1311 50S ribosomal protein L29	95.5	Nic25_A_00482
HP1312 50S ribosomal protein L16	99.3	P12_01304
HP1313 30S ribosomal protein S3	99.1	P12_01305
HP1314 50S ribosomal protein L22	99.2	P12_01306
HP1315 30S ribosomal protein S19	100	P12_01307
HP1316 50S ribosomal protein L2	100	Nic25_A_00477
HP1317 50S ribosomal protein L23	100	P12_01309
HP1318 50S ribosomal protein L4	96.8	Nic25_A_00475
HP1319 50S ribosomal protein L3	99.5	P12_01311
HP1320 30S ribosomal protein S10	99	P12_01312
HP1321 Hypothetical protein	89.5	Nic25_A_00472
HP1322 Hypothetical protein	91.2	Nic25_A_00471
HP1323 ribonuclease HII	93.2	P12_01315
HP1325 fumarate hydratase	98.1	Nic25_A_00468
HP1326 Hypothetical protein	99.2	Nic25_A_00467
HP1327 Outer membrane protein HefG	96.1	Nic25_A_00466
HP1328 cation efflux system protein (czcA)	93.3	P12_01319
HP1329 cation efflux system protein (czcA)	96.5	Nic25_A_00464
HP1330 branched-chain amino acid transport protein	93.2	P12_01321
HP1331 branched-chain amino acid transport protein	96.5	Nic25_A_00462
HP1332 chaperone protein DnaJ	96.2	Nic25_A_00461
HP1333 Hypothetical protein	95.3	Nic25_A_00460
HP1335 tRNA-specific 2-thiouridylase MnmA	95.1	P12_01325
HP1336 Hypothetical protein	94.5	Nic25_A_00458
HP1337 nicotinate (nicotinamide) nucleotide adenylyltransferase	96.5	Nic25_A_00457
HP1338 nickel responsive regulator	97.3	Nic25_A_00456
HP1339 biopolymer transport protein	95.2	P12_01329
HP1340 biopolymer transport protein	94.6	Nic25_A_00454
HP1341 siderophore-mediated iron transport protein	88.2	Nic25_A_00453
HP1343 integral membrane protein	97.5	P12_01333
HP1344 magnesium and cobalt transport protein	99.7	P12_01334
HP1345 phosphoglycerate kinase	98.3	Nic25_A_00734
HP1346 glyceraldehyde-3-phosphate dehydrogenase	97.6	P12_01336
HP1347 uracil-DNA glycosylase	94.4	Nic25_A_00732
HP1348 1-acyl-sn-glycerol-3-phosphate acyltransferase	95.9	Nic25_A_00731
HP1349 putative periplasmic protein	96.1	P12_01339
HP1350 carboxyl-terminal protease	99.3	Nic25_A_00729
HP1355 nicotinate-nucleotide pyrophosphorylase	97.4	P12_01382
HP1356 quinolinate synthetase	95.8	Nic25_A_00725
HP1357 phosphatidylserine decarboxylase	95.5	Nic25_A_00724
HP1358 Hypothetical protein	98.8	P12_01385
HP1359 putative coding region	95.8	P12_01386
HP1360 4-hydroxybenzoate polyprenyltransferase	96.9	P12_01387
HP1361 competence locus E	94.3	P12_01388
HP1362 replicative DNA helicase	98.4	Nic25_A_00719
HP1363 Bifunctional NAD(P)H-hydrate repair enzyme Nnr	93.5	P12_01390
HP1364 signal-transducing protein, histidine kinase	96.5	Nic25_A_00717
HP1365 response regulator	98.1	Nic25_A_00716
HP1371 type III restriction enzyme R protein	89.6	P12_01394
HP1372 rod shape-determining protein MreC	96.8	Nic25_A_00713
HP1374 ATP-dependent protease ATP-binding subunit ClpX	96.2	P12_01397
HP1375 UDP-N-acetylglucosamine acyltransferase	96.7	P12_01398
HP1376 (3R)-hydroxymyristoyl-ACP dehydratase	96.9	Nic25_A_00710
HP1377 flagellar assembly protein FliW	98.5	P12_01400
HP1378 competence lipoprotein	99.1	Nic25_A_00707
HP1379 ATP-dependent protease La	96.3	Nic25_A_00706
HP1380 prephenate dehydrogenase	97.8	P12_01404
HP1382 putative endonuclease G	95.8	Nic25_A_00704
HP1384 Hypothetical protein	98.5	P12_01559
HP1385 fructose-1,6-bisphosphatase	96.9	P12_01560
HP1386 ribulose-phosphate 3-epimerase	94	P12_01561
HP1387 DNA polymerase III subunit epsilon	94.1	Nic25_A_01019
HP1391 Hypothetical protein	99	P12_01557
HP1392 fibronectin/fibrinogen-binding protein	95.4	P12_01556
HP1393 DNA repair protein RecN	96.6	P12_01555
HP1394 putative inorganic polyphosphate/ATP-NAD kinase	94.6	Nic25_A_01024
HP1395 Outer membrane protein HorL	95.1	Nic25_A_01025
HP1396 Hypothetical protein	82.8	P12_01551
HP1398 alanine dehydrogenase	94.6	Nic25_A_01027
HP1399 arginase	96.6	Nic25_A_01029
HP1400 iron(III) dicitrate transport protein FecA-3	82.9	P12_01547
HP1401 putative metal-dependent hydrolase	95.8	P12_01544
HP1402 type I restriction enzyme R protein (hsdR)	94.2	P12_01543
HP1403 type I restriction enzyme M protein (hsdM)	93	P12_01541
HP1406 biotin synthase	98.2	Nic25_A_00701
HP1407 putative ribonuclease N	97.2	P12_01410
HP1409_1 Hypothetical protein	93.2	Nic25_A_00446
HP1411 putative	95.5	P12_01012
HP1411_2 putative	92.2	Nic25_A_00450
HP1413 NADPH-dependent 7-cyano-7-deazaguanine reductase	97.3	Nic25_A_00220
HP1414 Hypothetical protein	100	P12_01417
HP1415 tRNA delta(2)-isopentenylpyrophosphate transferase	86.2	Nic25_A_00218
HP1416 lipopolysaccharide 1,2-glucosyltransferase	89.7	P12_01419
HP1418 UDP-N-acetylenolpyruvoylglucosamine reductase	94.6	Nic25_A_00214
HP1419 flagellar biosynthesis protein FliQ	98.9	P12_01423
HP1420 flagellum-specific ATP synthase	98.6	Nic25_A_00212
HP1421 type IV secretion system ATPase	95.9	P12_01361
HP1421 type IV secretion system ATPase	99	P12_01425
HP1422 isoleucyl-tRNA synthetase	95.5	Nic25_A_00210
HP1423 putative RNA binding protein	95.3	Nic25_A_00209
HP1424 Hypothetical protein	93.2	P12_01428
HP1428 ribosomal RNA large subunit methyltransferase N	96.9	P12_01431
HP1429 polysialic acid capsule expression protein	96.7	P12_01432
HP1430 ribonuclease J	94.9	P12_01433
HP1431 Ribosomal RNA small subunit methyltransferase A	95.2	P12_01434
HP1434 formyltetrahydrofolate deformylase	95.9	P12_01438
HP1435 signal peptide protease IV	97.3	P12_01439
HP1436 Hypothetical protein	82.4	P12_01440
HP1440 Hypothetical protein	95.2	Nic25_A_00108
HP1441 peptidyl-prolyl cis-trans isomerase	91.4	Nic25_A_00107
HP1442 carbon storage regulator	97.4	Nic25_A_00106
HP1443 4-diphosphocytidyl-2-C-methyl-D-erythritol kinase	92.2	P12_01452
HP1444 SsrA-binding protein	98	Nic25_A_00104
HP1445 biopolymer transport protein	98.7	P12_01454
HP1446 biopolymer transport protein	99.3	P12_01455
HP1448 ribonuclease P protein component	96.3	P12_01456
HP1450 Membrane protein insertase YidC	87.5	Nic25_A_00100
HP1451 Hypothetical protein	95.5	P12_01458
HP1452 tRNA modification GTPase TrmE	95.8	Nic25_A_00098
HP1453 Outer membrane protein HomD	94.1	Nic25_A_00097
HP1454 Hypothetical protein	96.4	Nic25_A_00096
HP1455 Hypothetical protein	93.9	Nic25_A_00095
HP1456 LPP20 lipoprotein	100	P12_01464
HP1457 Hypothetical protein	99.5	Nic25_A_00093
HP1458 thioredoxin	94.3	P12_01466
HP1459 pseudouridine synthase	98.4	P12_01467
HP1460 DNA polymerase III subunit alpha	98	P12_01468
HP1461 cytochrome c551 peroxidase	98.3	Nic25_A_00089
HP1462 putative secreted motility protein	98.5	P12_01470
HP1463 Hypothetical protein	96	P12_01471
HP1464 ABC transport system substrate binding protein	98.5	Nic25_A_00086
HP1465 ABC transporter ATP-binding protein	99.2	Nic25_A_00085
HP1466 ABC transporter permease	98.4	Nic25_A_00084
HP1467 outer membrane protein	94.8	Nic25_A_00083
HP1468 branched-chain amino acid aminotransferase	95	Nic25_A_00082
HP1469 Outer membrane protein HorJ	94.8	Nic25_A_00081
HP1470 DNA polymerase I	93.3	Nic25_A_00080
HP1472 type IIS restriction enzyme M protein (mod)	95.6	P12_01480
HP1473 amidophosphoribosyltransferase	94.8	Nic25_A_00076
HP1474 thymidylate kinase	89.6	Nic25_A_00075
HP1475 phosphopantetheine adenylyltransferase	99.4	P12_01483
HP1476 3-octaprenyl-4-hydroxybenzoate carboxy-lyase	98.9	Nic25_A_00073
HP1477 flagellar basal body P-ring biosynthesis protein FlgA	95.9	P12_01485
HP1478 DNA helicase II (uvrD)	95.6	Nic25_A_00071
HP1479 Hypothetical protein	96.9	P12_01487
HP1480 seryl-tRNA synthetase	97.1	Nic25_A_00069
HP1481 putative nitrilase/cyanide hydratase	94	P12_01489
HP1482 exodeoxyribonuclease VII small subunit	93.1	P12_01490
HP1483 ubiquinone/menaquinone biosynthesis methyltransferase	96	Nic25_A_00066
HP1484 UPF0093 membrane protein HP 1484	99.3	Nic25_A_00065
HP1485 Hypothetical protein	95.8	Nic25_A_00064
HP1486 antibiotic transport system permease	97.3	P12_01494
HP1487 ABC-2 type transport system permease protein	94.5	P12_01495
HP1488 Drug Exporter-1 (DrugE1)	99.7	Nic25_A_00061
HP1489 lipase-like protein	98	P12_01497
HP1490 Co2+ resistance protein (CorC)	97.1	P12_01498
HP1491 phosphate permease	98	P12_01499
HP1492 NifU-like protein	100	Nic25_A_00057
HP1493 Hypothetical protein	97.5	P12_01501
HP1494 UDP-N-acetylmuramoylalanyl-D-glutamate--2, 6-diaminopimelate ligase	93.3	Nic25_A_00055
HP1495 transaldolase	94.6	P12_01503
HP1496 50S ribosomal protein L25/general stress protein Ctc	98.3	Nic25_A_00053
HP1497 peptidyl-tRNA hydrolase	94.1	Nic25_A_00052
HP1498 permease	98.3	P12_01506
HP1501 Outer membrane protein HorK	97	Nic25_A_00050
HP1502 translocation protein, low temperature	96.6	Nic25_A_00049
HP1503 putative cation transporting P-type ATPase	94.2	Nic25_A_00048
HP1504 O-methyltransferase	96.7	Nic25_A_00047
HP1505 diaminohydroxyphosphoribosylaminopyrimidine deaminase / 5-amino-6-(5-phosphoribosylamino)uracil reductase	93.6	P12_01513
HP1506 sodium/glutamate symporter	98.3	P12_01514
HP1507 saccharopine dehydrogenase	97.3	Nic25_A_00044
HP1508 ferrodoxin-like protein	95.9	Nic25_A_00043
HP1509 putative glycerol-3-phosphate acyltransferase PlsY	99.1	P12_01517
HP1510 dihydroneopterin aldolase	91.5	P12_01518
HP1511 iron-regulated outer membrane protein FrpB4	94.9	P12_01519
HP1512 iron-regulated outer membrane protein FrpB-3	93.1	Nic25_A_00039
HP1513 selenocysteine synthase	91.2	Nic25_A_00038
HP1514 transcription elongation factor NusA	97.5	P12_01522
HP1521 type III restriction enzyme	91	Nic25_A_01049
HP1523 ATP-dependent DNA helicase RecG	97.9	Nic25_A_01046
HP1524 Hypothetical protein	94	Nic25_A_01045
HP1525 outer membrane protein HorD	97.6	Nic25_A_01044
HP1526 exodeoxyribonuclease III	96.8	Nic25_A_01043
HP1527_1 periplasmic competence protein	91.5	Nic25_A_01041
HP1527_2 periplasmic competence protein	96.8	Nic25_A_01570
HP1529 chromosomal replication initiator protein DnaA	96.3	P12_01535
HP1530 purine nucleoside phosphorylase	88.4	P12_01536
HP1531 putative protein	98.8	P12_01537
HP1532 glucosamine--fructose-6-phosphate aminotransferase	97.2	P12_01538
HP1533 FAD-dependent thymidylate synthase	97.1	P12_01539
HP1534_2 IS605 transposase (tnpB)	100	Nic25_A_01379
HP1538 ubiquinol cytochrome c oxidoreductase, cytochrome c1	98.3	P12_01582
HP1539 ubiquinol cytochrome c oxidoreductase, cytochrome b subunit (fbcH) FFbcH	98.5	Nic25_A_00998
HP1540 ubiquinol cytochrome c oxidoreductase, Rieske 2Fe-2S subunit (fbcF) FbcF	98.8	Nic25_A_00999
HP1541 transcription-repair coupling factor (trcF)	95.3	Nic25_A_01000
HP1542 Hypothetical protein	96	P12_01578
HP1543 toxR-activated protein	96.8	Nic25_A_01002
HP1544 toxR-activated protein	96.4	P12_01576
HP1545 folylpolyglutamate synthase	93.6	Nic25_A_01004
HP1546 Hypothetical protein	94.2	Nic25_A_01005
HP1547 Leucine--tRNA ligase	97	P12_01573
HP1548 Monovalent Cation (K+ or Na+):Proton Antiporter-3 (CPA3)	100	Nic25_A_01007
HP1549 preprotein translocase subunit SecF	98.5	P12_01571
HP1550 preprotein translocase subunit SecD	98.5	P12_01570
HP1551 preprotein translocase subunit YajC	96.9	Nic25_A_01010
HP1552 Na(+)/H(+) antiporter NhaA	97.9	P12_01568
HP1553 ATP-dependent DNA helicase	92.2	P12_01567
HP1554 30S ribosomal protein S2	98.9	P12_01565
HP1555 elongation factor Ts	99.4	P12_01564
HP1556 cell division protein FtsI	95.9	P12_01585
HP1557 flagellar hook-basal body protein FliE	98.2	Nic25_A_00993
HP1558 flagellar basal body rod protein FlgC	98.8	Nic25_A_00992
HP1559 flagellar basal body rod protein FlgB	97.9	P12_01588
HP1560 Lipid II flippase FtsW	95.9	P12_01589
HP1562 iron(III) ABC transporter, periplasmic iron-binding protein (ceuE)	86.4	Nic25_A_00988
HP1563 alkyl hydroperoxide reductase	100	Nic25_A_00987
HP1564 outer membrane lipoprotein	97.8	P12_01592
HP1565 penicillin-binding protein 2	98.8	Nic25_A_00985
HP1566 Hypothetical protein	91.3	P12_01594
HP1567 ribosome biogenesis GTP-binding protein YsxC	96.2	Nic25_A_00983
HP1568 lipopolysaccharide transport periplasmic protein LptA	95.7	P12_01596
HP1569 Hypothetical protein	97	P12_01597
HP1570 3-deoxy-D-manno-octulosonate 8-phosphate phosphatase	97	Nic25_A_00980
HP1571 rare lipoprotein A	94.3	P12_01599
HP1572 regulatory protein DniR	98.1	Nic25_A_00978
HP1573 DNAse	96.1	P12_01601
HP1574 riboflavin synthase subunit alpha	98.1	P12_01602
HP1575 FlhB-related flagellar biosynthesis protein	98.9	Nic25_A_00975
HP1576 DL-methionine transporter ATP-binding subunit	96.6	Nic25_A_00974
HP1577 ABC transporter permease (yaeE)	98.1	P12_01605
HP1579 Hypothetical protein	83.2	P12_01607
HP1580 Hypothetical protein	98.5	Nic25_A_00971
HP1581 undecaprenyl phosphate N-acetylglucosaminyltransferase	96.8	P12_01609
HP1582 pyridoxine 5'-phosphate synthase	96.6	P12_01610
HP1583 4-hydroxythreonine-4-phosphate dehydrogenase	95.1	P12_01611
HP1584 putative DNA-binding/iron metalloprotein/AP endonuclease	95.9	P12_01612
HP1585 flagellar basal body rod protein FlgG	99.6	P12_01613
HP1588 protein of unknown function UPF0174	84.6	P12_01615
HP1588_1 protein of unknown function UPF0174	100	Nic25_A_00963
Hypothetical protein	94.7	Nic25_A_00141
Hypothetical protein	82.8	Nic25_A_00142
Hypothetical protein	99.4	Nic25_A_00182
Hypothetical protein	93.6	Nic25_A_00183
Hypothetical protein	91.9	Nic25_A_00207
Hypothetical protein	97.7	Nic25_A_00390
Hypothetical protein	97.7	Nic25_A_00400
Hypothetical protein	88.6	Nic25_A_00445
Hypothetical protein	99	Nic25_A_00607
Hypothetical protein	85.7	Nic25_A_00728
Hypothetical protein	97	Nic25_A_00788
Hypothetical protein	90	Nic25_A_01015
Hypothetical protein	92.8	Nic25_A_01070
Hypothetical protein	87.4	Nic25_A_01254
Hypothetical protein	97.4	P12_00039
Hypothetical protein	97.2	P12_00148
Hypothetical protein	86.2	P12_00177
Hypothetical protein	97	P12_00357
Hypothetical protein	95.9	P12_00470
Hypothetical protein	90.1	P12_00519
Hypothetical protein	98.8	P12_00577
Hypothetical protein	94.8	P12_00599
Hypothetical protein	87.5	P12_00628
Hypothetical protein	90.6	P12_00688
Hypothetical protein	85.7	P12_00774
Hypothetical protein	86.6	P12_00943
Hypothetical protein	96.8	P12_00978
Hypothetical protein	95	P12_01231
Hypothetical protein	96.1	P12_01348
Hypothetical protein	97.2	P12_01359
Hypothetical protein	97.8	P12_01360
Hypothetical protein	97.1	P12_01362
Hypothetical protein	98.2	P12_01368
Hypothetical protein	90.5	P12_01369
Hypothetical protein	98.9	P12_01373
Hypothetical protein	81.1	P12_01374
Hypothetical protein	94.6	P12_01401
Hypothetical protein	97.9	P12_01616
Initiator Replication protein	82.1	Nic25_A_00169
multidrug efflux protein MatE membrane protein	98.8	Nic25_A_01418
N-6 DNA Methylase	81	P12_01346
ptlG locus tag=Nic D VO 01569	99.8	Nic25_A_01569
putative 3'-5' exonuclease related to the exonuclease domain of PolB	96.7	P12_00707
similar to AA sequence:UniProtKB:G3XD23	96.7	P12_00697
similar to AA sequence:UniProtKB:P0A9M8	90.4	Nic25_A_00385
similar to AA sequence:UniProtKB:Q6GJ80	84.7	P12_00911
SNF2 family N-terminal domain	86	P12_00456
Type III restriction enzyme, res subunit	89.5	P12_01408
Type IV secretion system protein virB10	96.4	P12_00471
Bacterial mobilisation protein (MobC)	90.4	P12_01622
CitT protein	96.7	Nic25_A_01141
FliP protein	99.6	Nic25_A_00798
Glycosyl transferase family 11	96.1	Nic25_A_00866
Glycosyltransferase family 25 (LPS biosynthesis protein)	90.1	Nic25_A_00558
