# Supplementary material for: Comparative Analysis of Two Helicobacter pylori Strains using Genomics and Mass Spectrometry-Based Proteomics
Source: Front Microbiol. 2016 Nov 11;7:1757. doi: 10.3389/fmicb.2016.01757 (PMC5104757; doi:10.3389/fmicb.2016.01757)
Supplement: FIGURE S1 — High reproducibility was observed when comparing different individual injections and LPI lanes with a minimum Spearman rank correlation between 0.83 and 0.94. (Top left) Three different LPI sample lanes (Lanes 1, 2, and 3) for H. pylori D (corresponding to Nic25_A) and the corresponding three injections (D1.1, D1.2, D1.3; D2.1, D2.2, D2.3; D3.1, D3.2, and D3.3) for each LPI sample lane. (Top right) Corresponding LPI sample lanes (Lanes 1, 2, and 3) for H. pylori P12 and the corresponding three injections (P1.1, P1.2, P1.3; P2.1, P2.2, P2.3; P3.1, P3.2, and P3.3) for each LPI sample lane. [file Data_Sheet_1.ZIP › Supplementary/Final Supporting information File 2 - Unique genes of Nic25_A.xlsx]

## Sheet: Sheet1
Description	Gene ID Nic25_A
HP0030_1 Hypothetical protein	Nic25_A_00930
HP0030_2 Hypothetical protein	Nic25_A_00931
HP0030_3 Hypothetical protein	Nic25_A_01541
HP0032 ATP-dependent Clp protease adapter protein ClpS	Nic25_A_00928
HP0037_1 NADH-ubiquinone oxidoreductase subunit	Nic25_A_00191
HP0038_2 comB8 competence protein	Nic25_A_01567
HP0054 cytosine-specific methyltransferase	Nic25_A_00910
HP0059_1 Hypothetical protein	Nic25_A_00903
HP0059_2 Hypothetical protein	Nic25_A_00904
HP0059_3 Hypothetical protein	Nic25_A_00905
HP0060_2 Hypothetical protein	Nic25_A_00902
HP0063_1 Hypothetical protein	Nic25_A_00897
HP0063_2 Hypothetical protein	Nic25_A_00898
HP0079 Outer membrane protein HorA	Nic25_A_00881
HP0082_1 methyl-accepting chemotaxis protein	Nic25_A_00878
HP0108 putative coding region	Nic25_A_00850
HP0120 DUF874 family protein	Nic25_A_01121
HP0130 Hypothetical protein	Nic25_A_01129
HP015_ 3 lipopolysaccharide 1,2-glucosyltransferase	Nic25_A_01205
HP0159_1 lipopolysaccharide 1,2-glucosyltransferase	Nic25_A_00177
HP0167 Hypothetical protein	Nic25_A_01163
HP0222 putative	Nic25_A_01220
HP0263_1 adenine specific DNA methyltransferase	Nic25_A_00794
HP0263_2 adenine specific DNA methyltransferase	Nic25_A_00856
HP0263_3 adenine specific DNA methyltransferase	Nic25_A_01377
HP0308 Hypothetical protein	Nic25_A_01332
HP0316_1 Hypothetical protein	Nic25_A_00166
HP0316_2 Hypothetical protein	Nic25_A_01326
HP0322 poly E-rich protein ChePep	Nic25_A_00695
HP0373 Outer membrane protein HomC	Nic25_A_01259
HP0440 1 DNA topoisomerase I	Nic25_A_00146
HP0441 VirB4-like protein	Nic25_A_01538
HP0444 Hypothetical protein	Nic25_A_00190
HP0462 type I restriction enzyme S protein	Nic25_A_00584
HP0482 type II restriction endonuclease	Nic25_A_00363
HP0484_1 non-functional type II restriction endonuclease	Nic25_A_00360
HP0484_2 non-functional type II restriction endonuclease	Nic25_A_00361
HP0489 Hypothetical protein	Nic25_A_00236
HP0511 Hypothetical protein	Nic25_A_00257
HP0513 Hypothetical protein	Nic25_A_00259
HP0536 CagP protein	Nic25_A_00281
HP0582 putative siderophore-mediated iron transport protein	Nic25_A_00329
HP0593_1 adenine specific DNA methyltransferase	Nic25_A_01047
HP062_ 3 Hypothetical protein	Nic25_A_01185
HP0629_1 Hypothetical protein	Nic25_A_00444
HP0642_2 NAD(P)H-flavin oxidoreductase	Nic25_A_01062
HP0682 Class IIc Sec-secreted bacteriocin Divergicin A precursor (DvnA)	Nic25_A_00800
HP0725 Sialic acid-binding adhesin SabA	Nic25_A_00225
HP0733_2 Hypothetical protein	Nic25_A_01391
HP0764_1 proteobacterial sortase system OmpA family protein	Nic25_A_01422
HP0764_2 proteobacterial sortase system OmpA family protein	Nic25_A_01423
HP0765 putative	Nic25_A_01424
HP0766 Hypothetical protein	Nic25_A_01425
HP0801 molybdopterin converting factor, subunit 1 (moaD)	Nic25_A_01458
HP0843 thiamine-phosphate pyrophosphorylase	Nic25_A_01500
HP0844 phosphomethylpyrimidine kinase	Nic25_A_01501
HP0845 hydroxyethylthiazole kinase	Nic25_A_01502
HP0846 type I restriction enzyme R protein	Nic25_A_01503
HP0894_1 Hypothetical protein	Nic25_A_00165
HP0894_2 Hypothetical protein	Nic25_A_00766
HP0895_1 Hypothetical protein	Nic25_A_00765
HP0895_2 Hypothetical protein	Nic25_A_00767
HP0897 putative coding region	Nic25_A_00394
HP0965 putative tRNA modification GTPase TrmE	Nic25_A_01556
HP0996_1 relaxase	Nic25_A_00160
HP1000_2 PARA protein	Nic25_A_00186
HP1006_1 conjugal transfer protein (traG)	Nic25_A_00157
HP1017_2 amino acid permease	Nic25_A_01028
HP1074 Hypothetical protein	Nic25_A_00648
HP1078 HP1078	Nic25_A_00652
HP1095 IS605 transposase (tnpB)	Nic25_A_00144
HP1098_1 beta-lactamase	Nic25_A_00680
HP1098_2 beta-lactamase	Nic25_A_01020
HP1105_2 putative lipopolysaccharide biosynthesis protein	Nic25_A_01233
HP1116_1 Hypothetical protein	Nic25_A_00235
HP1122a	Nic25_A_00757
HP1142 Hypothetical protein	Nic25_A_00738
HP1204 50S ribosomal protein L33	Nic25_A_01284
HP1288 Class IIc Sec-secreted bacteriocin Divergicin A precursor (DvnA)	Nic25_A_00504
HP1324 Hypothetical protein	Nic25_A_00469
HP1369m_1	Nic25_A_00703
HP1369m_2	Nic25_A_00715
HP1383 type I R-M system specificity subunit	Nic25_A_01034
HP1409_2 Hypothetical protein	Nic25_A_00447
HP1411_3 putative	Nic25_A_00807
HP1412_1 Hypothetical protein	Nic25_A_00221
HP1412_2 Hypothetical protein	Nic25_A_01119
HP1417m_1	Nic25_A_00215
HP1417m_2	Nic25_A_00216
HP1421_1 type IV secretion system ATPase	Nic25_A_00153
HP1433 Hypothetical protein	Nic25_A_00201
HP1437 putative coding region	Nic25_A_00197
HP1438 lipoprotein	Nic25_A_00196
HP1471_1 type IIS restriction enzyme R protein (BCGIB)	Nic25_A_00078
HP1471_2 type IIS restriction enzyme R protein (BCGIB)	Nic25_A_00079
HP1517 2 type IIS restriction enzyme R and M protein protein protein	Nic25_A_01052
HP1517_1 type IIS restriction enzyme R and M protein protein protein	Nic25_A_01051
HP1518 Hypothetical protein	Nic25_A_01050
HP1535 IS605 transposase (tnpA)	Nic25_A_00145
CfrBI restriction endonuclease	Nic25_A_00792
CfrBI restriction endonuclease	Nic25_A_00793
D12 class N6 adenine-specific DNA methyltransferase	Nic25_A_00364
Fic/DOC family protein	Nic25_A_00170
Fic/DOC family protein	Nic25_A_00233
GTPase YlqF	Nic25_A_01403
Helicobacter pylori IceA2 protein	Nic25_A_01293
Hypothetical protein	Nic25_A_00001
Hypothetical protein	Nic25_A_00030
Hypothetical protein	Nic25_A_00031
Hypothetical protein	Nic25_A_00149
Hypothetical protein	Nic25_A_00151
Hypothetical protein	Nic25_A_00152
Hypothetical protein	Nic25_A_00154
Hypothetical protein	Nic25_A_00155
Hypothetical protein	Nic25_A_00158
Hypothetical protein	Nic25_A_00159
Hypothetical protein	Nic25_A_00164
Hypothetical protein	Nic25_A_00171
Hypothetical protein	Nic25_A_00174
Hypothetical protein	Nic25_A_00178
Hypothetical protein	Nic25_A_00179
Hypothetical protein	Nic25_A_00180
Hypothetical protein	Nic25_A_00187
Hypothetical protein	Nic25_A_00188
Hypothetical protein	Nic25_A_00195
Hypothetical protein	Nic25_A_00206
Hypothetical protein	Nic25_A_00267
Hypothetical protein	Nic25_A_00294
Hypothetical protein	Nic25_A_00313
Hypothetical protein	Nic25_A_00314
Hypothetical protein	Nic25_A_00340
Hypothetical protein	Nic25_A_00367
Hypothetical protein	Nic25_A_00442
Hypothetical protein	Nic25_A_00443
Hypothetical protein	Nic25_A_00500
Hypothetical protein	Nic25_A_00509
Hypothetical protein	Nic25_A_00516
Hypothetical protein	Nic25_A_00517
Hypothetical protein	Nic25_A_00518
Hypothetical protein	Nic25_A_00557
Hypothetical protein	Nic25_A_00752
Hypothetical protein	Nic25_A_00808
Hypothetical protein	Nic25_A_00809
Hypothetical protein	Nic25_A_00812
Hypothetical protein	Nic25_A_00813
Hypothetical protein	Nic25_A_00857
Hypothetical protein	Nic25_A_00915
Hypothetical protein	Nic25_A_00962
Hypothetical protein	Nic25_A_00996
Hypothetical protein	Nic25_A_01035
Hypothetical protein	Nic25_A_01105
Hypothetical protein	Nic25_A_01253
Hypothetical protein	Nic25_A_01255
Hypothetical protein	Nic25_A_01275
Hypothetical protein	Nic25_A_01276
Hypothetical protein	Nic25_A_01402
Hypothetical protein	Nic25_A_01533
Hypothetical protein	Nic25_A_01540
Hypothetical protein	Nic25_A_01576
Hypothetical protein	Nic25_A_01577
LlaJI restriction endonuclease	Nic25_A_01175
Nitroreductase family protein	Nic25_A_00173
similar to AA sequence:UniProtKB:O34885	Nic25_A_01174
similar to AA sequence:UniProtKB:P13658	Nic25_A_00168
tartronate semialdehyde reductase	Nic25_A_01064
TraG protein	Nic25_A_00156
YcaO-like family protein	Nic25_A_00172
