# Supplementary material for: Comparative Analysis of Two Helicobacter pylori Strains using Genomics and Mass Spectrometry-Based Proteomics
Source: Front Microbiol. 2016 Nov 11;7:1757. doi: 10.3389/fmicb.2016.01757 (PMC5104757; doi:10.3389/fmicb.2016.01757)
Supplement: FIGURE S1 — High reproducibility was observed when comparing different individual injections and LPI lanes with a minimum Spearman rank correlation between 0.83 and 0.94. (Top left) Three different LPI sample lanes (Lanes 1, 2, and 3) for H. pylori D (corresponding to Nic25_A) and the corresponding three injections (D1.1, D1.2, D1.3; D2.1, D2.2, D2.3; D3.1, D3.2, and D3.3) for each LPI sample lane. (Top right) Corresponding LPI sample lanes (Lanes 1, 2, and 3) for H. pylori P12 and the corresponding three injections (P1.1, P1.2, P1.3; P2.1, P2.2, P2.3; P3.1, P3.2, and P3.3) for each LPI sample lane. [file Data_Sheet_1.ZIP › Supplementary/Final Supporting information File 3 - Unique genes of P12.xlsx]

## Sheet: Sheet1
Description	Gene ID P12
HP0030 Hypothetical protein	P12_00031
HP0032 ATP-dependent Clp protease adapter protein ClpS	P12_00033
HP0051 cytosine specific DNA methyltransferase	P12_00050
HP0052 restriction endonuclease	P12_00051
HP0053 type II R-M system restriction endonuclease	P12_00052
HP0054 cytosine-specific methyltransferase	P12_00053
HP0059 Hypothetical protein	P12_00057
HP0059 Hypothetical protein	P12_00058
HP0060 Hypothetical protein	P12_00059
HP0063 Hypothetical protein	P12_00063
HP0063 Hypothetical protein	P12_00064
HP0063 Hypothetical protein	P12_00065
HP0066 ATP-binding protein	P12_00069
HP0066 ATP-binding protein	P12_00070
HP0073 urease subunit alpha	P12_00077
HP0079 Outer membrane protein HorA	P12_00084
HP0108 putative coding region	P12_00112
HP0119 DUF874 family protein	P12_01172
HP0130 Hypothetical protein	P12_00130
HP0167 Hypothetical protein	P12_00165
HP0186 Hypothetical protein	P12_00187
HP0205 ATP-dependent OLD family endonuclease	P12_00207
HP0251 oligopeptide permease integral membrane protein	P12_00254
HP0308 Hypothetical protein	P12_00310
HP0322 poly E-rich protein ChePep	P12_00323
HP0339 lysozyme	P12_00341
HP0340 Hypothetical protein	P12_00342
HP0342 Hypothetical protein	P12_00343
HP0373 Outer membrane protein HomC	P12_01065
HP0428 phage/colicin/tellurite resistance cluster terY protein	P12_01008
HP0430 Hypothetical protein	P12_01005
HP0431 protein phosphatase 2C	P12_01004
HP0439 comB8 competence protein	P12_00473
HP0440 DNA topoisomerase I	P12_00474
HP0440 DNA topoisomerase I	P12_00475
HP0441 VirB4-like protein	P12_00476
HP0441 VirB4-like protein	P12_00477
HP0442 VirB3 type IV secretion protein	P12_00478
HP0443 VirB2 type IV secretion protein	P12_00479
HP0444 Hypothetical protein	P12_00480
HP0446 putative pZ1b	P12_00482
HP0452 Hypothetical protein	P12_00997
HP0453 Hypothetical protein	P12_00995
HP0453 Hypothetical protein	P12_00996
HP0454 Hypothetical protein	P12_00994
HP0462 type I restriction enzyme S protein	P12_00441
HP0464 type I restriction enzyme R protein	P12_00484
HP0489 Hypothetical protein	P12_01100
HP0511 Hypothetical protein	P12_00526
HP0513 Hypothetical protein	P12_00528
HP0582 putative siderophore-mediated iron transport protein	P12_00595
HP0592 type III restriction enzyme	P12_00606
HP0593 adenine specific DNA methyltransferase	P12_00607
HP0593 adenine specific DNA methyltransferase	P12_00608
HP0620 inorganic pyrophosphatase	P12_00640
HP0651 alpha1,3-fucosyltransferase	P12_01059
HP0670 putative coding region	P12_00690
HP0681 Hypothetical protein	P12_00701
HP0682 Class IIc Sec-secreted bacteriocin Divergicin A precursor (DvnA)	P12_00702
HP0695 hydantoin utilization protein A (hyuA)	P12_00714
HP0710 Outer membrane protein homA	P12_00729
HP0710 Outer membrane protein homA	P12_00940
HP0722 Outer membrane protein SabB	P12_00741
HP0733 Hypothetical protein	P12_00750
HP0761 5-formyltetrahydrofolate cyclo-ligase	P12_00779
HP0848 type I restriction enzyme S protein (hsdS)	P12_00858
HP0852 putative HrgA like protein	P12_00862
HP0876 iron-regulated outer membrane protein FrpB-1	P12_00922
HP0893 Hypothetical protein	P12_00316
HP0894 Hypothetical protein	P12_00462
HP0895 Hypothetical protein	P12_00898
HP0896 Adhesin binding fucosylated histo-blood group antigen BabB	P12_00318
HP0922 putative vacuolating cytotoxin (VacA)-like protein	P12_00626
HP0938 Hypothetical protein	P12_00944
HP0965 putative tRNA modification GTPase TrmE	P12_00974
HP0967 virulence associated protein D	P12_00977
HP0986 Hypothetical protein	P12_00993
HP0995 integrase/recombinase (xerD)	P12_01378
HP0996 relaxase	P12_00460
HP0996 relaxase	P12_01380
HP1002 Hypothetical protein	P12_00459
HP1005 PZ11b	P12_00461
HP1006 conjugal transfer protein (traG)	P12_00463
HP1078	P12_00373
HP1079	P12_00371
HP1098 beta-lactamase	P12_00338
HP1116 Hypothetical protein	P12_00888
HP1165 tetra cycline resistance protein	P12_01618
HP1283 Hypothetical protein	P12_01276
HP1288 Class IIc Sec-secreted bacteriocin Divergicin A precursor (DvnA)	P12_00700
HP1288 Class IIc Sec-secreted bacteriocin Divergicin A precursor (DvnA)	P12_01281
HP1297 50S ribosomal protein L36	P12_01290
HP1342 Outer membrane protein HopN	P12_01332
HP1351 type II restriction endonuclease	P12_01341
HP1352 adenine specific DNA methyltransferase	P12_01344
HP1369m	P12_01393
HP1369m	P12_01406
HP1373 rod shape-determining protein MreB	P12_01396
HP1383 type I R-M system specificity subunit	P12_01540
HP1387a	P12_01210
HP1388 Hypothetical protein	P12_01211
HP1397 Hypothetical protein	P12_01550
HP1400 iron(III) dicitrate transport protein FecA-3	P12_01545
HP1400 iron(III) dicitrate transport protein FecA-3	P12_01546
HP1402 type I restriction enzyme R protein (hsdR)	P12_01542
HP1412 Hypothetical protein	P12_01014
HP1412 Hypothetical protein	P12_01015
HP1421 type IV secretion system ATPase	P12_00467
HP1433 Hypothetical protein	P12_01436
HP1433 Hypothetical protein	P12_01437
HP1437 putative coding region	P12_01442
HP1438 lipoprotein	P12_01443
HP1471 type IIS restriction enzyme R protein (BCGIB)	P12_01479
HP1499 Hypothetical protein	P12_01507
HP1517 type IIS restriction enzyme R and M protein protein	P12_01524
HP1527 periplasmic competence protein	P12_00450
HP1578 LPS biosynthesis protein	P12_01606
HP1589 protein of unknown function UPF0174	P12_01614
AlwI restriction endonuclease	P12_01508
Fic/DOC family protein	P12_01626
Helicobacter outer membrane protein	P12_01429
Hypothetical protein	P12_00176
Hypothetical protein	P12_00189
Hypothetical protein	P12_00190
Hypothetical protein	P12_00344
Hypothetical protein	P12_00345
Hypothetical protein	P12_00346
Hypothetical protein	P12_00447
Hypothetical protein	P12_00448
Hypothetical protein	P12_00449
Hypothetical protein	P12_00451
Hypothetical protein	P12_00452
Hypothetical protein	P12_00453
Hypothetical protein	P12_00454
Hypothetical protein	P12_00455
Hypothetical protein	P12_00464
Hypothetical protein	P12_00465
Hypothetical protein	P12_00466
Hypothetical protein	P12_00468
Hypothetical protein	P12_00469
Hypothetical protein	P12_00481
Hypothetical protein	P12_00539
Hypothetical protein	P12_00627
Hypothetical protein	P12_00637
Hypothetical protein	P12_00638
Hypothetical protein	P12_00689
Hypothetical protein	P12_00693
Hypothetical protein	P12_00722
Hypothetical protein	P12_00723
Hypothetical protein	P12_00761
Hypothetical protein	P12_00782
Hypothetical protein	P12_00783
Hypothetical protein	P12_00784
Hypothetical protein	P12_00942
Hypothetical protein	P12_00990
Hypothetical protein	P12_00991
Hypothetical protein	P12_00998
Hypothetical protein	P12_00999
Hypothetical protein	P12_01000
Hypothetical protein	P12_01001
Hypothetical protein	P12_01002
Hypothetical protein	P12_01003
Hypothetical protein	P12_01006
Hypothetical protein	P12_01007
Hypothetical protein	P12_01069
Hypothetical protein	P12_01113
Hypothetical protein	P12_01127
Hypothetical protein	P12_01129
Hypothetical protein	P12_01204
Hypothetical protein	P12_01269
Hypothetical protein	P12_01342
Hypothetical protein	P12_01343
Hypothetical protein	P12_01372
Hypothetical protein	P12_01375
Hypothetical protein	P12_01381
Hypothetical protein	P12_01407
Hypothetical protein	P12_01412
Hypothetical protein	P12_01420
Hypothetical protein	P12_01435
Hypothetical protein	P12_01441
Hypothetical protein	P12_01444
Hypothetical protein	P12_01445
Hypothetical protein	P12_01446
Hypothetical protein	P12_01447
Hypothetical protein	P12_01461
Hypothetical protein	P12_01525
Hypothetical protein	P12_01526
Hypothetical protein	P12_01552
Hypothetical protein	P12_01563
Hypothetical protein	P12_01566
Hypothetical protein	P12_01583
Hypothetical protein	P12_01620
Hypothetical protein	P12_01621
ICEA Protein	P12_01198
ICEA Protein	P12_01199
R.HinP1I restriction endonuclease	P12_01106
rsgA protein	P12_00762
similar to AA sequence:UniProtKB:P00642	P12_01421
thiamine biosynthesis protein ThiF	P12_01619
similar to AA sequence:UniProtKB:A6QJK4	P12_00163
