# Supplementary material for: Comparative Analysis of Two Helicobacter pylori Strains using Genomics and Mass Spectrometry-Based Proteomics
Source: Front Microbiol. 2016 Nov 11;7:1757. doi: 10.3389/fmicb.2016.01757 (PMC5104757; doi:10.3389/fmicb.2016.01757)
Supplement: FIGURE S1 — High reproducibility was observed when comparing different individual injections and LPI lanes with a minimum Spearman rank correlation between 0.83 and 0.94. (Top left) Three different LPI sample lanes (Lanes 1, 2, and 3) for H. pylori D (corresponding to Nic25_A) and the corresponding three injections (D1.1, D1.2, D1.3; D2.1, D2.2, D2.3; D3.1, D3.2, and D3.3) for each LPI sample lane. (Top right) Corresponding LPI sample lanes (Lanes 1, 2, and 3) for H. pylori P12 and the corresponding three injections (P1.1, P1.2, P1.3; P2.1, P2.2, P2.3; P3.1, P3.2, and P3.3) for each LPI sample lane. [file Data_Sheet_1.ZIP › Supplementary/Final Supporting information File 4 - Processed data MaxQuant OLD FILE.xlsx]

## Sheet: Sheet1
	protID P12	protLen P12	Intensity P1	Intensity P2	Intensity P3
	HP0600	268	19158000	30718000	7278400
	HP1135	406	0	97014	89269
	babA/babB	414	9950100	9970400	6817400
	babA/babB	745	27681000	23944000	15846000
	babA/babB	694	9950100	9939100	6528300
	HP0002	157	13484000	11270000	7536200
	HP0003	277	7782500	670850	0
	HP0009	700	733520	360890	0
	HP0010	547	20748000000	18596000000	14429000000
	HP0011	119	337440000	249800000	182840000
	HP0013	351	6282800	4413900	3484200
	HP0014	276	0	4376400	2479700
	HP0026	427	36246000	26965000	19359000
	HP0027	426	11780000	10874000	5994000
	HP0028	176	2173500	2376700	2034600
	HP0033	742	1037300	0	543890
	HP0056	1186	81493000	86207000	61021000
	HP0067	266	981010	711040	1943300
	HP0068	200	62494000	59317000	42052000
	HP0069	249	2109800	920840	400100
	HP0072	570	3784200000	3972500000	2609000000
	HP0073	239	2586600000	2664900000	1759900000
	HP0075	446	1646300	614860	724190
	HP0076	90	19729000	21631000	13104000
	HP0083	130	92193000	87505000	60258000
	HP0084	142	5607600	2586600	3602500
	HP0086	451	206210000	171750000	138810000
	HP0087	458	4953200	3496000	5738900
	HP0088	681	18790000	16137000	11497000
	HP0095	177	0	0	252760
	HP0096	315	0	2569200	382380
	HP0098	485	0	5389600	0
	HP0099	676	872940000	828540000	588390000
	HP0103	561	825430000	728470000	544780000
	HP0109	621	743120000	651910000	536940000
	HP0110	192	2615700	2280100	1785800
	HP0115	515	2389700	4114400	2215400
	HP0116	737	1761400	1489300	591870
	HP0121	809	3578400	5729900	3901900
	HP0123	613	1867700	783470	775860
	HP0124	204	3222400	2384400	1874600
	HP0126	117	90771000	88844000	66965000
	HP0129	146	22366000	36829000	17792000
	HP0129	141	15968000	14739000	11268000
	HP0130	288	105160000	96639000	99056000
	HP0134	450	42333000	20135000	15317000
	HP0135	45	83537000	175750000	80532000
	HP0136	153	1271800	2815500	421980
	HP0137	212	844970	702780	909080
	HP0138	482	40660000	55073000	31541000
	HP0145	233	0	0	2921000
	HP0147	293	70154000	63184000	48964000
	HP0148	69	2519300	1789000	366510
	HP0153	348	32794000	35534000	19659000
	HP0154	427	4083900	3071000	2911700
	HP0159	368	0	0	96744
	HP0162	292	2146800	1337100	316960
	HP0163	324	703140	0	146610
	HP0166	226	1620600	3345300	760130
	HP0169	427	2239000	2211700	1679400
	HP0170	236	46075000	32882000	20727000
	HP0175	300	104320000	91092000	63217000
	HP0176	308	58253000	72266000	35188000
	HP0177	188	203100000	10336000	32347000
	HP0181	292	44418000	38511000	30523000
	HP0182	502	1462800	646160	906390
	HP0184	232	4610900	3658100	2433100
	HP0185	270	1886200000	1641700000	1329900000
	HP0191	246	3739600	2163700	1827000
	HP0192	715	10896000	9872400	5157400
	HP0193	256	56599000	43300000	36350000
	HP0196	337	4236300	3066400	5570100
	HP0197	386	86906000	82485000	72055000
	HP0201	340	696060	627920	853870
	HP0202	331	1271800	412820	1025100
	HP0207	369	21191000	13888000	6819700
	HP0210	622	128310000	103340000	116920000
	HP0214	549	503000	488010	1518400
	HP0220	388	12967000	8930100	11637000
	HP0221	327	23372000	17697000	16134000
	HP0224	341	32179000	16277000	19066000
	HP0229	488	17926000	17959000	12345000
	HP0231	266	12157000	11218000	7912700
	HP0232	218	20590000	22695000	16556000
	HP0243	145	170640000	123400000	110410000
	HP0247	493	241060000	216090000	169310000
	HP0264	857	20603000	14315000	14303000
	HP0269	438	5766700	3931000	3830100
	HP0278	485	1956100	756030	0
	HP0280	329	1357400	3108100	584710
	HP0285	419	22733000	0	7394100
	HP0286	551	610890	416270	219920
	HP0294	340	3106800	2643800	2130700
	HP0296	105	156470000	143920000	106080000
	HP0297	89	3195800	2878800	3804000
	HP0301	288	0	3044400	1056800
	HP0306	431	598270	455080	555000
	HP0309	295	4582900	3265100	3456200
	HP0310	294	9443000	3115400	7088100
	HP0318	252	15059000	11872000	11714000
	HP0320	80	17419000	16263000	11701000
	HP0322	497	347430000	286980000	221990000
	HP0330	331	5095400	2915300	2737400
	HP0331	269	23075000	19870000	14899000
	HP0337	113	0	0	0
	HP0338	187	9280000	6412400	5354700
	HP0349	539	12024000	14316000	11565000
	HP0351	568	2586000	1625000	1034400
	HP0352	344	672200	438540	153070
	HP0355	605	226080	227200	0
	HP0358	512	7140900	5040300	5320500
	HP0360	345	5410700	6923300	4244900
	HP0370	460	0	228010	584530
	HP0371	157	95134000	64705000	54182000
	HP0372	189	0	491450	0
	HP0373	703	1110600	360390	1463300
	HP0377	224	2279000	3635500	1830600
	HP0385	76	2635500	988080	1093500
	HP0390	167	74560000	59990000	40729000
	HP0391	166	1326100	650470	254900
	HP0392	806	74145000	68080000	51564000
	HP0399	557	29884000	29279000	20305000
	HP0400	275	1201800	1591300	797830
	HP0409	509	1974800	1848800	2025400
	HP0410	251	137730000	79725000	90907000
	HP0415	624	6445000	4766400	3107200
	HP0416	390	0	246410	1129700
	HP0417	651	3739600	4080400	4807800
	HP0421	390	12126000	7145200	5371300
	HP0457	88	0	0	516460
	HP0466	256	29461000	26240000	19603000
	HP0470	579	83275000	73113000	54990000
	HP0476	464	452160	439190	350790
	HP0480	600	3429300	1727200	1282100
	HP0485	315	944160	0	0
	HP0486	529	10484000	9365500	6634600
	HP0490	379	7472400	6143000	5608200
	HP0491	63	5690300	5006000	2600500
	HP0492	279	227990000	239800000	199260000
	HP0500	375	0	865350	0
	HP0508	450	38599000	29103000	23874000
	HP0512	482	179780000	122750000	113080000
	HP0514	150	42935000	33177000	35446000
	HP0516	444	10653000	7158400	5744800
	HP0520	116	129400000	117340000	93405000
	HP0522	482	32066000	32177000	26058000
	HP0524	749	52283000	47235000	32771000
	HP0526	200	2422600	2808000	1371500
	HP0527	1902	4991600	5573000	2381200
	HP0532	281	13696000	9582300	12019000
	HP0538	307	4361500	3326900	3510200
	HP0543	269	1297600	645680	1265200
	HP0544	982	22366000	16739000	9978200
	HP0547	1215	4553600000	4049100000	3276100000
	HP0550	439	965630	759670	429060
	HP0554	322	30006000	26932000	15814000
	HP0557	313	445200	678560	1516300
	HP0558	413	591190	0	834250
	HP0559	79	7462700	3905300	3214200
	HP0561	248	4406800	3890100	2008800
	HP0562	71	24649000	26162000	20886000
	HP0565	216	4158400	3542900	1437500
	HP0569	367	790230	425000	1379000
	HP0573	111	572140	412830	537130
	HP0576	291	1154400	1541300	672690
	HP0577	291	929230	534260	870430
	HP0582	325	7703800	7144800	5576500
	HP0586	979	3763900	1805600	475790
	HP0588	114	0	0	965570
	HP0589	376	26681000	19472000	14034000
	HP0590	274	940420	1440200	257700
	HP0591	188	9254700	6800500	9540200
	HP0593	681	1537400	1668000	4828200
	HP0596	193	2164500	0	812920
	HP0599	434	298520000	291730000	231180000
	HP0601	511	95656000	73273000	61271000
	HP0605	478	45891000	42026000	26119000
	HP0606	220	17245000	14960000	10322000
	HP0614	111	4432800	4466700	4031200
	HP0615	657	0	3015100	0
	HP0617	578	1451900	3377600	2512900
	HP0618	192	19936000	20539000	19709000
	HP0620	170/174	0	679850	1669200
	HP0625	360	1189300	1274000	0
	HP0626	402	3664000	5009800	3508100
	HP0632	579	9417000	9687600	7907400
	HP0634	179	1738200	0	427770
	HP0637	151	26694000	25656000	20082000
	HP0638	307	12313000	10376000	8241300
	HP0649	469	837210	0	1182800
	HP0653	168	460770000	467400000	342680000
	HP0654	412	3224500	2849100	2513400
	HP0655	884	2978800	2578400	2848300
	HP0659	415	0	0	0
	HP0667	663	0	0	159960
	HP0680	789	0	1242200	2122200
	HP0683	434	1653600	463190	985880
	HP0699	335	432990	564970	287830
	HP0701	827	14949000	13851000	10348000
	HP0703	382	1844400	485300	1692600
	HP0709	352	538230	675990	157240
	HP0715	292	691900	0	1359500
	HP0717	577	375580	339260	470780
	HP0721	154	61649000	47929000	38994000
	HP0722	624	99379000	76999000	60743000
	HP0738	348	147970	0	0
	HP0746	420	1693900	2012300	1512400
	HP0760	514	25304000	22144000	16923000
	HP0763	294	214010	0	0
	HP0775	776	3854500	2475700	2378200
	HP0777	292	6677600	2672700	4085100
	HP0779	853	50507000	46141000	39171000
	HP0786	866	53254000	58513000	47336000
	HP0791	687	41112000	44996000	38519000
	HP0793	175	762190	621850	0
	HP0795	452	16126000	11840000	11440000
	HP0797	261	791730000	766030000	584140000
	HP0804	345	363450	0	462550
	HP0807	793	1291100	498210	403520
	HP0809	184	200840	0	0
	HP0815	258	11111000	12589000	9842100
	HP0816	258	16538000	13036000	8947600
	HP0822	422	17486000	18193000	9056000
	HP0824	107	56230000	36821000	25783000
	HP0825	312	500790	392880	351140
	HP0829	482	9158100	4672700	3058500
	HP0833	293	1702000	1108900	1393900
	HP0835	95	5106200	5484700	2871500
	HP0837	202	13064000	8595600	8211500
	HP0841	426	888290	2869400	884590
	HP0850	528	0	771190	224580
	HP0853	534	16340000	16841000	12131000
	HP0858	462	881010	1230400	1005900
	HP0863	543	90074000	76271000	52151000
	HP0866	165	781770	1139400	173930
	HP0867	412	6008800	0	333340
	HP0875	506	210120000	159210000	126940000
	HP0887	1297	3172600	3475500	2286800
	HP0900	243	42519000	45123000	31562000
	HP0906	507	1950400	0	0
	HP0912	519	3248500	6470200	1555100
	HP0913	515	20854000	13121000	8450600
	HP0919	1086	103800000	80844000	65902000
	HP0930	268	1538500	1640200	1377000
	HP0948	338	12937000	16022000	11347000
	HP0950	290	2248100	829860	0
	HP0958	260	14584000	14265000	9352700
	HP0973	358	8818100	5227500	4135700
	HP0977	488	2511700	2777900	1831700
	HP0978	493	203590000	196060000	137150000
	HP0979	386	122650000	95121000	86590000
	HP1010	676	2648500	2331400	2754500
	HP1014	263	415230	208760	772120
	HP1019	476	17212000	17320000	11918000
	HP1021	299	4800400	1244100	2685300
	HP1027	151	16478000	14383000	12636000
	HP1035	459	5592600	4181100	2807000
	HP1037	358	114340000	98073000	68955000
	HP1038	168	27064000	14867000	19521000
	HP1043	224	27474000	25899000	21297000
	HP1045	663	193890000	172340000	142240000
	HP1048	948	30344000	16283000	23117000
	HP1050	294	1213400	1103900	902360
	HP1052	296	0	409810	0
	HP1056	286	3474600	1293000	1393500
	HP1059	337	318000	0	148740
	HP1060	161	1409200	0	2596600
	HP1069	633	317300000	269800000	203290000
	HP1072	742	254140	1873700	669790
	HP1073	67	2149400	1788100	1514000
	HP1088	642	0	0	0
	HP1090	864	882900	2396400	1044000
	HP1100	609	0	0	0
	HP1103	337	9037100	8758800	5997600
	HP1108	187	65644000	60314000	43653000
	HP1109	131	68101000	75576000	55288000
	HP1110	408	20440000	16039000	13942000
	HP1111	315	51359000	52879000	50766000
	HP1117	257	0	0	506660
	HP1118	568	3911100	1404800	237530
	HP1123	186	2170700	1126200	931800
	HP1124	332	1662900	1600200	1286500
	HP1125	180	396240000	268140000	270580000
	HP1131	124	1475900	750510	0
	HP1132	467	559210000	511460000	394370000
	HP1133	302	11457000	5527800	5183600
	HP1134	504	658520000	566020000	466590000
	HP1135	232	3283200	4678400	3163200
	HP1136	172	1734500	1334500	658480
	HP1138	291	14458000	9846200	10241000
	HP1139	264	15026000	9280800	15471000
	HP1143	434	2069600	1671700	1035500
	HP1147	119	155380000	97224000	113420000
	HP1151	77	6524200	5301500	4090300
	HP1152	449	75517000	60281000	54174000
	HP1157	1234	695880	0	214100
	HP1161	165	181580000	134910000	104860000
	HP1166	546	0	0	521970
	HP1172	278	26935000	27990000	15241000
	HP1173	184	0	0	0
	HP1174	408	4905300	0	0
	HP1177	643	226870000	197860000	136330000
	HP1186	248	59238	0	57285
	HP1195	693	193690000	190110000	148160000
	HP1196	156	292970000	253320000	229790000
	HP1197	136	21022000	22155000	16505000
	HP1198	2875	1853900000	1692300000	1277000000
	HP1199	126	254940000	220580000	149220000
	HP1200	165	19877000	17587000	15823000
	HP1201	235	357680000	337550000	261500000
	HP1202	142	6290500	3804000	3415000
	HP1203	176	6739200	5037700	3610300
	HP1205	400	9459200000	8291400000	6497200000
	HP1222	947	3434300	665600	1819900
	HP1229	406	4587000	3987400	2501400
	HP1236	184	157650	0	0
	HP1237	376	24995000	110380000	20713000
	HP1241	848	3222700	5984300	3236400
	HP1244	86	22714000	21987000	17247000
	HP1246	143	37110000	32453000	22063000
	HP1255	202	8663100	7574300	5999700
	HP1261	160	4389200	313580	1271300
	HP1262	266	30100000	25550000	18797000
	HP1263	410	10768000	4693400	6023200
	HP1266	845	39827000	30104000	21495000
	HP1268	221	28012000	21638000	19669000
	HP1275	459	5695100	6607700	1905100
	HP1286	221	2296200	1121800	2475000
	HP1292	117	117750000	123760000	90564000
	HP1293	345	182350000	147860000	111530000
	HP1294	209	470830000	381160000	316400000
	HP1295	132	90119000	75789000	63444000
	HP1296	172	245550000	204190000	152170000
	HP1301	134	246160000	250130000	199750000
	HP1302	148	163260000	149120000	117210000
	HP1303	119	110510000	121640000	83097000
	HP1304	179	27066000	22413000	14357000
	HP1305	132	58193000	56516000	45321000
	HP1307	182	69742000	62780000	57200000
	HP1309	131	60628000	53120000	43242000
	HP1310	87	7680800	8817200	8223600
	HP1311	67	4493800	3971500	3473600
	HP1312	142	43014000	21502000	33072000
	HP1313	235	100660000	90174000	73782000
	HP1314	123	106450000	127920000	99217000
	HP1315	94	16362000	17744000	15293000
	HP1316	277	1033200000	956700000	740660000
	HP1317	94	31472000	29111000	21706000
	HP1318	216	199250000	223590000	184650000
	HP1319	192	210000000	181240000	140130000
	HP1320	105	153200000	153340000	112580000
	HP1325	464	30195000	23037000	16665000
	HP1332	370	1408000	1632700	223710
	HP1338	149	0	208140	241860
	HP1341	287	17703000	8738800	11393000
	HP1342	696	1278000	3057300	479010
	HP1344	319	0	3019500	1908100
	HP1345	403	183040000	154810000	131730000
	HP1346	331	327760	331310	224080
	HP1350	455	908330	695510	984250
	HP1358	169	3008100	1346700	1303700
	HP1371	936	21624000	23231000	17590000
	HP1373	348	79706000	69263000	61421000
	HP1374	449	15796000	11774000	7791600
	HP1375	271	0	0	0
	HP1379	835	46515000	39535000	37809000
	HP1385	291	4760100	3607600	1026300
	HP1392	436	0	0	832160
	HP1393	525	653580	0	0
	HP1398	381	1216000	644560	906500
	HP1402	205	0	574770	0
	HP1428	358	39444000	0	127390
	HP1430	692	211620000	146110000	114220000
	HP1434	294	0	0	1954000
	HP1456	176	365350000	330150000	246830000
	HP1457	211	17927000	18875000	12277000
	HP1458	105	217890000	179090000	143970000
	HP1460	1212	1209600	1045000	1223100
	HP1462	196	1092400	1135500	1158800
	HP1463	226	737010	602020	1117500
	HP1468	341	949940	567310	681210
	HP1479	845	0	1628300	9615900
	HP1480	416	998380	462690	885880
	HP1482	84	0	516100	0
	HP1488	330	15304000	12029000	8221600
	HP1490	446	11696000	6310600	7215600
	HP1496	179	19629000	18232000	17721000
	HP1498	356	0	1252600	0
	HP1512	878	999930	816170	809480
	HP1514	396	3553500	3772500	3343200
	HP1521	970	0	590120	81062
	HP1524	116	93459000	85302000	69862000
	HP1532	598	2472200	2293400	0
	HP1538	286	4526100	2603100	1818000
	HP1539	413	3498600	2817500	2457500
	HP1542	101	1319300	1036600	1183300
	HP1543	312	747670	307580	1169400
	HP1550	526	2875800	2293800	887510
	HP1552	439	2444400	2153000	1693600
	HP1554	265	76432000	75967000	47385000
	HP1555	356	45874000	34814000	26109000
	HP1562	334	4200100	1120600	2227200
	HP1563	199	2209200000	2409100000	2013400000
	HP1564	272	908120	0	646420
	HP1571	315	1977500	1759200	1491200
	HP1576	328	1548700	2874900	2622900
	HP1582	263	34534000	26649000	22402000
	HP1588	254	195280000	112880000	139350000
	hssS	448	1133000	1246700	814990
	Initiator replication protein	533	421140	1087500	415070
	P12_00165	159	411840	302050	366060
	P12_00998	89	3471600	1624000	2409300
	P12_01113	279	4717500	3181100	10705000
	P12_01621	177	3321900	2680100	747500
	putative 3'-5' exonuclease related to the exonuclease domain of PolB	271	571180	170120	266540
	rev_HP0538	307	2203700	1276100	451640
	rev_HP1134	504	11190000	0	0
	rev_HP1149	185	749620000	957830000	380960000
	rev_HP1229	406	9127500	0	6722000
	protID Nic	protLen Nic	Intensity N1	Intensity N2	Intensity N3
	HP0541	338	0	0	0
	HP0600	218	6415800	16355000	6427600
	HP0821	126	2559900	1195900	1432300
	HP0896	168	2934400	2097300	3040500
	HP1243	1012	0	1507600	586700
	HP1317	94	9917300	8317700	831040
	Hp1448	569	3392800	9250100	4451000
	HP0001	139	12917000	23040000	8261300
	HP0003	277	0	733360	1152000
	HP0010	547	11310000000	14712000000	12343000000
	HP0011	119	251820000	338780000	300620000
	HP0013	351	9567900	9995400	8968700
	HP0014	276	6853500	7448500	8974800
	HP0019	322	1387400	540170	1366100
	HP0026	427	79897000	129650000	99948000
	HP0027	426	53432000	91498000	93790000
	HP0028	176	9440500	9242000	9503400
	HP0030	88	444510	6665400	161870
	HP0047	333	527650	0	553620
	HP0056	1186	45744000	63458000	52878000
	HP0059	280	0	2809200	0
	HP0067	266	10865000	14613000	13382000
	HP0068	200	133960000	171520000	140200000
	HP0069	249	5791400	9504400	9889600
	HP0072	254	2046600000	3501700000	3313400000
	HP0075	446	0	215520	353470
	HP0076	90	7973900	6195900	7552900
	HP0080	581	195770	385550	373690
	HP0082	88	5576600	7742000	6519600
	HP0083	130	88273000	108240000	93655000
	HP0084	142	3514600	5689800	2843900
	HP0085	63	1390800	0	0
	HP0086	451	222620000	197050000	217600000
	HP0087	458	2044900	2116900	2196000
	HP0088	677	19491000	29671000	26409000
	HP0089	231	0	711050	0
	HP0090	310	1816100	1266300	1681000
	HP0096	315	6387100	9814100	12096000
	HP0098	487	0	1466200	3452200
	HP0099	676	464490000	660540000	696320000
	HP0103	552	764060000	1097900000	1040200000
	HP0105	153	1115500	947430	580080
	HP0109	621	680420000	831640000	658200000
	HP0110	191	14147000	10714000	10632000
	HP0114	629	738150	0	0
	HP0115	515	1576100	1655300	4348800
	HP0116	737	3674800	7191100	3114800
	HP0120	406	281020	272480	0
	HP0121	374	0	1726100	1186100
	HP0123	613	837870	1350100	1119200
	HP0124	204	0	0	357400
	HP0126	117	943860	0	0
	HP0129	141	687260	191560	996130
	HP0129	144	52866000	49460000	46618000
	HP0130	262	268360000	336960000	199300000
	HP0134	450	3017600	1840800	2841200
	HP0135	45	75028000	54007000	28303000
	HP0136	153	394630	1230300	1433200
	HP0137	212	1516900	2346700	2507800
	HP0138	482	118810000	107980000	114270000
	HP0145	233	4234000	0	806750
	HP0147	293	71255000	104860000	95052000
	HP0148	69	13491000	19600000	18915000
	HP0150	194	0	824950	1689600
	HP0153	348	25161000	34549000	24023000
	HP0154	427	581680	2365200	477370
	HP0159	379	0	1943800	0
	HP0162	267	1101200	2951500	1591000
	HP0163	324	181110	157660	207160
	HP0166	226	26148000	27643000	26892000
	HP0169	427	502400	1571300	1160000
	HP0170	244	81494000	107190000	99808000
	HP0175	300	47211000	64773000	59890000
	HP0176	308	23882000	34283000	37730000
	HP0177	188	124220000	243190000	12497000
	HP0181	237	34804000	31740000	26336000
	HP0182	502	2235200	1746000	966060
	HP0184	207	2584100	2847500	3175300
	HP0185	264	1606100000	2044400000	1701600000
	HP0191	246	2467300	1902300	3911000
	HP0192	715	8352600	8965100	12963000
	HP0193	256	44683000	40285000	32377000
	HP0196	337	5724600	1804600	387990
	HP0197	386	108550000	116040000	108800000
	HP0198	138	637920	1284800	831210
	HP0201	340	0	3978700	1469800
	HP0202	332	1644300	1394200	2927500
	HP0203	101	0	312340	313760
	HP0204	128	1552000	0	1564300
	HP0207	369	4865300	6511400	5229600
	HP0210	622	180440000	211470000	287280000
	HP0213	622	151120	433510	200180
	HP0214	553	1377500	305750	0
	HP0220	388	5739700	6235100	5660000
	HP0221	327	8923900	9949100	3673800
	HP0223	316	405260	0	921510
	HP0224	340	16547000	21387000	12163000
	HP0229	484	18316000	25062000	18920000
	HP0231	266	23814000	26438000	23997000
	HP0232	216	31749000	28961000	23835000
	HP0242	95	0	1043800	783750
	HP0243	145	216170000	382240000	297020000
	HP0244	377	0	110960	0
	HP0247	492	117800000	166660000	117780000
	HP0250	517	5641400	4404500	2415200
	HP0255	412	0	435310	0
	HP0263	674	0	2125100	708010
	HP0264	857	22776000	26404000	24543000
	HP0268	81	358620	706250	1553400
	HP0269	438	1984800	3415600	2437800
	HP0270	218	548960	1803400	491860
	HP0271	327	0	1376200	279470
	HP0279	337	1688500	0	536960
	HP0280	329	349690	680500	383320
	HP0284	524	593680	302910	230910
	HP0286	551	709110	1109000	787530
	HP0294	340	26625000	29237000	29383000
	HP0296	105	94665000	118850000	91706000
	HP0297	89	0	0	0
	HP0301	288	1785900	4730800	2664900
	HP0306	431	1140800	6243100	914410
	HP0309	293	403620	0	322000
	HP0310	304	3591200	12214000	4252700
	HP0316	93	5255700	11370000	4027400
	HP0318	252	32772000	44173000	36234000
	HP0320	82	7822300	10648000	8988500
	HP0322	522	193300000	262870000	195430000
	HP0330	331	1133800	627110	602360
	HP0331	269	463120	4470500	8352400
	HP0338	187	18777000	21352000	17957000
	HP0349	539	55124000	70872000	68683000
	HP0351	568	2213000	3018400	2895300
	HP0352	344	420480	3033500	1617600
	HP0353	257	0	574970	0
	HP0355	603	0	911630	481270
	HP0358	512	6455600	9435400	4903400
	HP0360	345	10057000	11843000	10140000
	HP0370	456	0	368750	255390
	HP0371	158	32061000	53759000	39017000
	HP0372	189	1706000	1065300	1675000
	HP0385	76	8418600	12753000	10951000
	HP0389	214	13144000	28279000	23229000
	HP0390	167	64249000	71352000	60847000
	HP0391	166	1667400	3029600	1138000
	HP0392	810	96414000	148490000	122630000
	HP0393	313	0	416700	576030
	HP0397	525	1056200	383050	2039200
	HP0399	557	25570000	23084000	63415000
	HP0400	275	1603200	4339400	2643300
	HP0403	329	7083600	7195400	10690000
	HP0408	163	0	11306000	53147000
	HP0409	509	0	1046700	382700
	HP0410	250	110520000	147960000	129960000
	HP0415	624	6340400	6068300	2575600
	HP0416	390	3349900	1502700	3086900
	HP0417	651	2514500	6923500	5863500
	HP0421	390	5998900	9041600	4220200
	HP0441	613	86615	0	0
	HP0466	256	21975000	23531000	25301000
	HP0468	496	0	289950	510720
	HP0470	579	77159000	101070000	92858000
	HP0476	464	0	476200	1298300
	HP0480	461	353100	926900	1046800
	HP0485	315	1159200	1880100	512950
	HP0486	529	4845100	3815800	2755700
	HP0490	379	4064900	7641900	2672500
	HP0491	63	3669800	1984300	3010600
	HP0492	281	27755000	73301000	82070000
	HP0499	356	0	268640	0
	HP0500	375	0	974730	411530
	HP0508	451	31544000	38391000	42601000
	HP0509	460	407800	0	282410
	HP0510	255	304770	522130	161180
	HP0512	482	89813000	107500000	100120000
	HP0514	150	47576000	58950000	66676000
	HP0515	207	0	0	301130
	HP0516	444	5288000	7118300	4012900
	HP0519	285	358340	0	0
	HP0522	482	31537000	29999000	27760000
	HP0524	749	22948000	27021000	20809000
	HP0526	200	1892000	3004000	1683800
	HP0527	384	939320	2807500	2709500
	HP0529	536	1737800	0	0
	HP0532	281	5897800	2025900	5470800
	HP0537	377	1327900	1249700	4313900
	HP0538	307	2010200	3537700	3317500
	HP0544	982	3741000	3209500	2857900
	HP0547	1216	1980100000	2597400000	2006500000
	HP0550	439	427880	1034300	1867400
	HP0551	68	1710800	3120900	2622100
	HP0554	325	43481000	39806000	35778000
	HP0558	413	3042800	4268200	6153600
	HP0559	79	12382000	11971000	8569800
	HP0561	248	2481300	6944500	5320300
	HP0562	71	14958000	12683000	13018000
	HP0565	216	2525400	982970	1615200
	HP0572	180	0	0	337960
	HP0577	291	1838700	2697500	2277400
	HP0582	318	8080100	12718000	9515000
	HP0583	299	452900	1921400	1154100
	HP0586	980	1023300	5536600	4778300
	HP0588	114	1450700	3788600	2645000
	HP0589	376	20978000	28963000	24741000
	HP0590	274	1228800	3641900	13345000
	HP0591	185	11087000	20234000	20388000
	HP0595	491	478460	992020	811200
	HP0596	213	5793800	6677800	4677200
	HP0599	434	43321000	70524000	30463000
	HP0601	511	59559000	70713000	68197000
	HP0605	478	46387000	58551000	49495000
	HP0606	225	11474000	8192600	8772000
	HP0614	111	5980400	6412200	7093500
	HP0617	578	732840	624570	402820
	HP0618	192	5825500	9803700	9309000
	HP0620	174	2298500	3460700	3771300
	HP0626	402	704970	4638700	5235900
	HP0630	195	0	0	964680
	HP0632	319	10603000	13342000	9447200
	HP0637	151	9471400	9954000	9053200
	HP0638	309	14442000	14578000	13233000
	HP0649	469	4812900	5034900	2746900
	HP0653	168	51272000	76428000	66348000
	HP0654	372	437320	345790	2590400
	HP0655	882	1283300	3759000	2398300
	HP0658	475	2704800	1433300	1238600
	HP0659	420	1148300	2075200	1139900
	HP0665	458	3509500	86020000	0
	HP0666	434	0	0	1794100
	HP0672	391	2469300	0	0
	HP0680	789	0	6644700	5533000
	HP0683	434	0	0	560940
	HP0687	643	25158000	43602000	32696000
	HP0690	392	0	158310	0
	HP0692	208	0	248740	0
	HP0695	714	40086000	56099000	50432000
	HP0696	766	18867000	20348000	7439100
	HP0697	167	6939600	6262600	3876300
	HP0699	335	0	126490	0
	HP0701	830	5641300	6706500	5785900
	HP0721	154	114230000	142820000	115500000
	HP0731	571	0	1948500	666820
	HP0734	440	255850	0	0
	HP0740	494	0	428310	0
	HP0742	319	5248000	6218500	5255000
	HP0745	328	0	3245700	0
	HP0746	420	900380	4112900	1252200
	HP0751	120	0	360580	0
	HP0752	686	17419000	0	0
	HP0760	530	17989000	18986000	14539000
	HP0763	294	269540	640050	1380300
	HP0775	776	2784900	6727000	5490700
	HP0777	267	2168200	3083000	1786500
	HP0779	853	36493000	42053000	37636000
	HP0783	176	3276000	872240	1387200
	HP0786	866	46163000	55648000	54831000
	HP0790	425/403	0	887520	254400
	HP0791	687	21079000	31517000	30414000
	HP0795	452	24181000	26523000	28838000
	HP0797	261	357890000	439910000	418650000
	HP0802	193	531640	0	518470
	HP0804	345	828890	342530	0
	HP0809	184	0	0	317550
	HP0815	258	4136100	3481400	2790500
	HP0816	258	5266400	3389200	5178100
	HP0822	422	4315300	2110600	3040800
	HP0824	107	30790000	35747000	35758000
	HP0825	312	0	0	267460
	HP0826	274	1188600	3000800	3227000
	HP0827	83	736560	326200	0
	HP0829	501	10652000	11965000	12897000
	HP0830	313	0	2416400	183820
	HP0832	263	0	936770	171530
	HP0833	293	0	179280	0
	HP0835	97	4703500	8217100	8730300
	HP0837	202	7861300	9552400	6099400
	HP0850	530	9000600	15373000	11897000
	HP0853	534	49677000	59318000	54682000
	HP0858	464	3718000	2335800	2408500
	HP0859	330	0	440170	1246500
	HP0863	543	27006000	39582000	24938000
	HP0866	165	375920	0	0
	HP0867	387	882530	0	0
	HP0875	506	381370000	411850000	418910000
	HP0886	168	962060	2808700	2630600
	HP0888	256	1467900	3312200	2821700
	HP0894	89	0	445810	1244000
	HP0900	243	53257000	77524000	65167000
	HP0908	606	11050000	0	0
	HP0912	515	880230	1053400	1189800
	HP0913	513	1867200	1026900	1511300
	HP0919	1086	137750000	148600000	151770000
	HP0930	268	526030	0	993790
	HP0943	411	299680	2272900	247490
	HP0948	338	3173200	9526100	7995100
	HP0950	290	1763400	4034500	2889000
	HP0954	211	16847000	18185000	17570000
	HP0958	260	19869000	20802000	18309000
	HP0960	299	1109400	2668700	1106100
	HP0964	605	0	189310	0
	HP0972	702	1558300	1242000	1492700
	HP0973	363	7028000	12516000	9394400
	HP0975	94	668160	5219300	2707200
	HP0977	488	246800	0	391800
	HP0978	494	141320000	159730000	144030000
	HP0979	386	131860000	190370000	152210000
	HP1000	223	435220	0	433710
	HP1010	676	4642200	4027500	4725400
	HP1011	352	231270	89239000	19740000
	HP1012	445	563260	221150	0
	HP1014	263	2049800	2804900	0
	HP1019	476	27748000	41265000	28917000
	HP1021	299	1641300	3686700	2111700
	HP1027	151	19518000	15573000	16486000
	HP1035	457	0	0	14590000
	HP1037	358	77782000	95781000	91278000
	HP1038	171	29690000	49507000	41433000
	HP1043	224	23689000	43530000	33454000
	HP1045	663	34330000	38215000	45979000
	HP1048	947	37875000	41568000	24131000
	HP1050	294	0	0	0
	HP1060	161	3523400	4271400	4111600
	HP1067	125	1451800	1509000	3001500
	HP1069	633	174990000	180200000	150300000
	HP1073	67	434460	3238700	1619300
	HP1074	296	889460	2812700	2208200
	HP1079	395	1382500	4023800	4601700
	HP1079	368	889710	2518700	3351900
	HP1083	480	652380	1713100	0
	HP1088	642	0	492070	479000
	HP1090	859	2035100	1863200	1550700
	HP1103	337	5595300	7594900	6525000
	HP1104	349	2676200	5958100	5767400
	HP1108	187	26166000	28863000	27476000
	HP1109	131	42111000	64876000	52519000
	HP1110	340	8748200	14747000	12441000
	HP1111	315	23758000	35872000	29139000
	HP1118	568	6385700	3779700	4618700
	HP1123	186	1376500	1218200	700570
	HP1124	332	1205600	1359900	671750
	HP1125	180	113470000	170220000	127300000
	HP1126	418	7288500	8948600	3283000
	HP1131	124	2533900	1272600	1861300
	HP1132	467	284330000	377530000	437900000
	HP1133	302	4123200	3543500	7246200
	HP1134	504	506590000	608620000	542380000
	HP1135	207	1206600	10499000	5923000
	HP1136	172	779010	0	1876100
	HP1137	145	0	0	324890
	HP1138	291	7154300	13764000	7749100
	HP1139	264	4033800	4385800	4661400
	HP1143	434	14730000	33481000	27835000
	HP1147	119	137640000	180740000	120950000
	HP1151	77	4530400	20433000	9838600
	HP1152	449	43435000	73565000	47628000
	HP1153	873	0	0	0
	HP1155	354	0	0	0
	HP1156	697	106390000	0	468400
	HP1157	1221	1212600	1316800	1067900
	HP1161	165	417590000	449470000	375460000
	HP1166	546	2093200	1329100	1333700
	HP1172	278	28142000	37041000	41133000
	HP1173	186	2707900	3799300	4325000
	HP1174	408	7622800	3087300	0
	HP1177	642	55670000	43058000	57283000
	HP1190	443	1161500	0	0
	HP1193	330	857250	1262300	574740
	HP1195	693	85583000	118400000	100380000
	HP1196	156	308140000	310330000	228140000
	HP1197	136	8613300	25864000	21900000
	HP1198	376	156780000	211570000	174540000
	HP1199	126	202570000	286290000	261490000
	HP1200	165	15002000	25336000	13737000
	HP1201	235	374570000	458480000	339000000
	HP1202	142	11847000	14862000	11247000
	HP1203	176	5305100	8026000	1589400
	HP1205	400	5555500000	7495900000	6014700000
	HP1213	689	3510700	9571200	10606000
	HP1223	113	4236100	13933000	4689000
	HP1227	97	0	3387900	0
	HP1229	406	2864900	4176400	4616900
	HP1236	184	2055100	2263100	2258300
	HP1237	376	38370000	42113000	30660000
	HP1241	848	12597000	13213000	10879000
	HP1242	77	0	1415300	201490
	HP1244	86	25300000	38415000	26801000
	HP1246	143	62348000	68989000	63131000
	HP1248	645	0	0	1058100
	HP1257	202	651320	761410	389840
	HP1259	204	9640900	9586400	10491000
	HP1261	160	4064100	4722400	2254500
	HP1262	266	25130000	32244000	35414000
	HP1263	410	4556800	6771200	4158000
	HP1264	77	1373600	2562400	2735000
	HP1266	844	53899000	58712000	63110000
	HP1268	221	42377000	47011000	20789000
	HP1274	792	1985300	3806200	4147600
	HP1275	459	21581000	25550000	26190000
	HP1285	231	1285700	1756400	0
	HP1286	183	5882000	10503000	6720900
	HP1292	117	51603000	63461000	46443000
	HP1293	345	394350000	485110000	390280000
	HP1294	209	465160000	589600000	504620000
	HP1295	132	72303000	81315000	73572000
	HP1296	147	177850000	175190000	178000000
	HP1301	134	240960000	271200000	220310000
	HP1302	148	189120000	223800000	152050000
	HP1303	119	123320000	127410000	110200000
	HP1304	179	36747000	38264000	41939000
	HP1305	132	55079000	59665000	53697000
	HP1307	182	63662000	110360000	97339000
	HP1309	123	47500000	53403000	66329000
	HP1310	87	7444500	5142500	2409000
	HP1311	67	5854500	5819300	5899300
	HP1312	142	66743000	62424000	55034000
	HP1313	235	23286000	37862000	43619000
	HP1314	123	205150000	218710000	214190000
	HP1315	94	17756000	26185000	17960000
	HP1316	277	847920000	998370000	871500000
	HP1317	94	67978000	69539000	66042000
	HP1318	216	182570000	224380000	175230000
	HP1319	192	184490000	240840000	199810000
	HP1320	105	55641000	84367000	67082000
	HP1325	464	19744000	34161000	24829000
	HP1332	370	1541900	2514900	2386200
	HP1335	349	0	4791600	3801800
	HP1340	130	14035000	39090000	34962000
	HP1341	278	214860000	235690000	178930000
	HP1344	319	3273800	2722400	1712000
	HP1345	403	116410000	147050000	124110000
	HP1346	357	0	366990	0
	HP1350	455	16588000	16775000	16322000
	HP1356	337	240040	764600	0
	HP1358	169	1923900	1917000	3683600
	HP1362	487	357600	188300	192200
	HP1369m	660	0	1312000	69475000
	HP1369m	751	0	0	0
	HP1371	971	546190	944560	1050500
	HP1374	453	40623000	42528000	30027000
	HP1378	221	0	278310	0
	HP1379	830	32179000	40515000	35805000
	HP1385	291	3310500	2232500	2967800
	HP1392	436	783190	976440	203830
	HP1402	992	0	334790	293530
	HP1403	818	0	0	1452500
	HP1422	921	5837900	5477300	3682700
	HP1428	358	0	0	31976000
	HP1430	713	100740000	117800000	107470000
	HP1438	394	283200	66601000	362770
	HP1441	163	0	0	719020
	HP1451	265	1520200	1492900	1392400
	HP1453	743	2311400	0	1290200
	HP1454	304	0	639280	0
	HP1456	176	498040000	651680000	618240000
	HP1457	211	50788000	57414000	37963000
	HP1458	105	79125000	101100000	87451000
	HP1460	1212	724620	746430	257200
	HP1462	196	5707400	6455100	6832100
	HP1463	226	936740	722270	729510
	HP1468	341	631930	0	1058100
	HP1472	679	552770	243910	282950
	HP1478	682	114540000	120460000	108820000
	HP1479	845	811530	183210000	102770000
	HP1480	416	5690700	6321600	7147500
	HP1488	330	13086000	25010000	24531000
	HP1490	450	1907900	8539000	4162600
	HP1496	179	41118000	62663000	59413000
	HP1507	400	1872800	4672500	2364900
	HP1512	864	1528300	1117800	744570
	HP1514	396	0	775740	0
	HP1524	116	12997000	21202000	24074000
	HP1532	598	2705800	3264700	1697300
	HP1533	209	406770	380950	261860
	HP1538	286	2968700	3957600	4300400
	HP1539	413	658720	0	2870300
	HP1542	101	6554400	5636500	6253900
	HP1543	313	596790	471090	434790
	HP1550	526	1464200	574910	5783900
	HP1554	265	44574000	155980000	127550000
	HP1555	356	32990000	48805000	39333000
	HP1562	334	1337200	1723200	1655000
	HP1562	337	4763300	50459000	864790
	HP1563	199	3912300000	4787700000	4518500000
	HP1571	315	7258300	6882600	5730200
	HP1576	328	3428200	10310000	5729900
	HP1582	263	96967000	183340000	150140000
	HP1588	254	294100000	282510000	295370000
	Nic_D_00168	619	0	0	3354500
	Nic_D_00206	71	0	163290	72587
	Nic_D_00752	265	11544000	11034000	8530100
	rev_HP0017	788	975100	1375100	0
	rev_HP0068	200	1145800	0	961120
	rev_HP0084	142	0	0	627090
	rev_HP0255	412	0	0	0
	rev_HP0319	542	0	67051000	63248000
	rev_HP0322	522	0	1069000	0
	rev_HP0353	257	0	0	0
	rev_HP0380	449	0	1857000	3455100
	rev_HP0416	390	0	0	1781600
	rev_HP0492	281	0	0	4514500
	rev_HP0600	590	6330300	0	0
	rev_HP0657	447	2343100	0	2717600
	rev_HP0786	866	0	885520	0
	rev_HP0840	328	16212000	10838000	10545000
	rev_HP0857	193	0	0	559960
	rev_HP0910	378	0	0	3335200
	rev_HP1011	352	0	0	1097600
	rev_HP1060	161	4785300	4345400	5983600
	rev_HP1114	659	0	289330	1844500
	rev_HP1155	354	1185100	2240600	0
	rev_HP1507	400	0	626510	0
	rev_HP1513	387	487100	0	0
	rev_HP1523	624	0	0	322930
	rev_Nic_D_00340	592	1772000	1887200	886600
