# Supplementary material for: Comparative Analysis of Two Helicobacter pylori Strains using Genomics and Mass Spectrometry-Based Proteomics
Source: Front Microbiol. 2016 Nov 11;7:1757. doi: 10.3389/fmicb.2016.01757 (PMC5104757; doi:10.3389/fmicb.2016.01757)
Supplement: FIGURE S1 — High reproducibility was observed when comparing different individual injections and LPI lanes with a minimum Spearman rank correlation between 0.83 and 0.94. (Top left) Three different LPI sample lanes (Lanes 1, 2, and 3) for H. pylori D (corresponding to Nic25_A) and the corresponding three injections (D1.1, D1.2, D1.3; D2.1, D2.2, D2.3; D3.1, D3.2, and D3.3) for each LPI sample lane. (Top right) Corresponding LPI sample lanes (Lanes 1, 2, and 3) for H. pylori P12 and the corresponding three injections (P1.1, P1.2, P1.3; P2.1, P2.2, P2.3; P3.1, P3.2, and P3.3) for each LPI sample lane. [file Data_Sheet_1.ZIP › Supplementary/Final Supporting information File 4 - Processed MaxQuant.xlsx]

## Sheet: Sheet1
Protein ID	Protein name	Description	Protein ID Nic25A	protLen Nic25A	Intensity Nic25A-1	Intensity Nic25A-2	Intensity Nic25A-3	protID P12	protLen P12	Intensity P12-1	Intensity P12-2	Intensity P12-3
babA/babB	babA/babB							babA/babB	414	9950100	9970400	6817400
HP0001	NusB	transcription antitermination protein NusB	HP0001	139	12917000	23040000	8261300
HP0002	RibE	6,7-dimethyl-8-ribityllumazine synthase						HP0002	157	13484000	11270000	7536200
HP0003	KdsA	2-dehydro-3-deoxyphosphooctonate aldolase	HP0003	277	0	733360	1152000	HP0003	277	7782500	670850	0
HP0009	HopZ	outer membrane protein HopZ						HP0009	700	733520	360890	0
HP0010	GroEL	chaperonin GroEL	HP0010	547	11310000000	14712000000	12343000000	HP0010	547	20748000000	18596000000	14429000000
HP0011	GroES	co-chaperonin GroES	HP0011	119	251820000	338780000	300620000	HP0011	119	337440000	249800000	182840000
HP0013	HP0013	tRNA (5-methylaminomethyl-2-thiouridylate)-methyltransferase	HP0013	351	9567900	9995400	8968700	HP0013	351	6282800	4413900	3484200
HP0014	HP0014	valyl-tRNA synthetase	HP0014	276	6853500	7448500	8974800	HP0014	276	0	4376400	2479700
HP0019	CheV	chemotaxis protein (cheV)	HP0019	322	1387400	540170	1366100
HP0026	GltA	type II citrate synthase	HP0026	427	79897000	129650000	99948000	HP0026	427	36246000	26965000	19359000
HP0027	Icd	isocitrate dehydrogenase	HP0027	426	53432000	91498000	93790000	HP0027	426	11780000	10874000	5994000
HP0028	HP0028	Hypothetical protein	HP0028	176	9440500	9242000	9503400	HP0028	176	2173500	2376700	2034600
HP0030	HP0030	Hypothetical protein	HP0030	88	444510	6665400	161870
HP0033	ClpA	ATP-dependent C1p protease (clpA)						HP0033	742	1037300	0	543890
HP0047	HypE	hydrogenase expression/formation protein HypE	HP0047	333	527650	0	553620
HP0056	PutA	delta-1-pyrroline-5-carboxylate dehydrogenase	HP0056	1186	45744000	63458000	52878000	HP0056	1186	81493000	86207000	61021000
HP0059	HP0059	Hypothetical protein	HP0059	280	0	2809200	0
HP0067	UreH	urease accessory protein UreH	HP0067	266	10865000	14613000	13382000	HP0067	266	981010	711040	1943300
HP0068	UreG	urease accessory protein UreG	HP0068	200	133960000	171520000	140200000	HP0068	200	62494000	59317000	42052000
HP0069	UreF	urease accessory protein UreF	HP0069	249	5791400	9504400	9889600	HP0069	249	2109800	920840	400100
HP0072	UreB	urease subunit alpha	HP0072	254	2046600000	3501700000	3313400000	HP0072	570	3784200000	3972500000	2609000000
HP0073	UreA	urease subunit alpha						HP0073	239	2586600000	2664900000	1759900000
HP0075	UreC	phosphoglucosamine mutase	HP0075	446	0	215520	353470	HP0075	446	1646300	614860	724190
HP0076	RpsT	30S ribosomal protein S20	HP0076	90	7973900	6195900	7552900	HP0076	90	19729000	21631000	13104000
HP0080	HP0080	Hypothetical protein	HP0080	581	195770	385550	373690
HP0082	TlpC	methyl-accepting chemotaxis protein	HP0082	88	5576600	7742000	6519600
HP0083	RpsI	30S ribosomal protein S9	HP0083	130	88273000	108240000	93655000	HP0083	130	92193000	87505000	60258000
HP0084	RplM	50S ribosomal protein L13	HP0084	142	3514600	5689800	2843900	HP0084	142	5607600	2586600	3602500
HP0085	HP0085	hypothetical protein	HP0085	63	1390800	0	0
HP0086	Mqo	quinone oxidoreductase	HP0086	451	222620000	197050000	217600000	HP0086	451	206210000	171750000	138810000
HP0087	HP0087	putative lipoprotein	HP0087	458	2044900	2116900	2196000	HP0087	458	4953200	3496000	5738900
HP0088	RpoD	RNA polymerase sigma factor RpoD	HP0088	677	19491000	29671000	26409000	HP0088	681	18790000	16137000	11497000
HP0089	Mtn	5'-methylthioadenosine/S-adenosylhomocysteine nucleosidase	HP0089	231	0	711050	0
HP0090	FabD	malonyl CoA-acyl carrier protein transacylase	HP0090	310	1816100	1266300	1681000
HP0095	HP0095	Hypothetical protein						HP0095	177	0	0	252760
HP0096	HP0096	2-hydroxyacid dehydrogenase	HP0096	315	6387100	9814100	12096000	HP0096	315	0	2569200	382380
HP0098	ThrC	threonine synthase	HP0098	487	0	1466200	3452200	HP0098	485	0	5389600	0
HP0099	TlpA	methyl-accepting chemotaxis protein	HP0099	676	464490000	660540000	696320000	HP0099	676	872940000	828540000	588390000
HP0103	TlpB	methyl-accepting chemotaxis protein	HP0103	552	764060000	1097900000	1040200000	HP0103	561	825430000	728470000	544780000
HP0105	LuxS	S-ribosylhomocysteine lyase	HP0105	153	1115500	947430	580080
HP0109	DnaK	molecular chaperone DnaK	HP0109	621	680420000	831640000	658200000	HP0109	621	743120000	651910000	536940000
HP0110	GrpE	heat shock protein GrpE	HP0110	191	14147000	10714000	10632000	HP0110	192	2615700	2280100	1785800
HP0114	HP0114	motility accessory factor	HP0114	629	738150	0	0
HP0115	FlaB	flagellin B	HP0115	515	1576100	1655300	4348800	HP0115	515	2389700	4114400	2215400
HP0116	TopA	DNA topoisomerase I	HP0116	737	3674800	7191100	3114800	HP0116	737	1761400	1489300	591870
HP0120	HP0120	DUF874 family protein	HP0120	406	281020	272480	0
HP0121	PpsA	phosphoenolpyruvate synthase	HP0121	374	0	1726100	1186100	HP0121	809	3578400	5729900	3901900
HP0123	ThrS	threonyl-tRNA synthetase	HP0123	613	837870	1350100	1119200	HP0123	613	1867700	783470	775860
HP0124	InfC	translation initiation factor IF-3	HP0124	204	0	0	357400	HP0124	204	3222400	2384400	1874600
HP0126	RplT	50S ribosomal protein L20	HP0126	117	943860	0	0	HP0126	117	90771000	88844000	66965000
HP0129	HP0129	Hypothetical protein	HP0129	141	687260	191560	996130	HP0129	146	22366000	36829000	17792000
HP0130	HP0130	Hypothetical protein	HP0130	262	268360000	336960000	199300000	HP0130	288	105160000	96639000	99056000
HP0134	AroF	3-deoxy-7-phosphoheptulonate synthase	HP0134	450	3017600	1840800	2841200	HP0134	450	42333000	20135000	15317000
HP0135	HP0135	Uncharacterized protein	HP0135	45	75028000	54007000	28303000	HP0135	45	83537000	175750000	80532000
HP0136	Bcp	bacterioferritin comigratory protein	HP0136	153	394630	1230300	1433200	HP0136	153	1271800	2815500	421980
HP0137	HP0137	Hypothetical protein	HP0137	212	1516900	2346700	2507800	HP0137	212	844970	702780	909080
HP0138	HP0138	iron-sulfur cluster binding protein	HP0138	482	118810000	107980000	114270000	HP0138	482	40660000	55073000	31541000
HP0145	FixO	cbb3-type cytochrome c oxidase subunit II	HP0145	233	4234000	0	806750	HP0145	233	0	0	2921000
HP0147	FixP	cytochrome c oxidase, cbb3-type, subunit III	HP0147	293	71255000	104860000	95052000	HP0147	293	70154000	63184000	48964000
HP0148	HP0148	hypothetical protein	HP0148	69	13491000	19600000	18915000	HP0148	69	2519300	1789000	366510
HP0150	HP0150	Hypothetical protein	HP0150	194	0	824950	1689600
HP0153	RecA	recombinase A	HP0153	348	25161000	34549000	24023000	HP0153	348	32794000	35534000	19659000
HP0154	Eno	enolase	HP0154	427	581680	2365200	477370	HP0154	427	4083900	3071000	2911700
HP0159	RfaJ	lipopolysaccharide 1,2-glucosyltransferase	HP0159	379	0	1943800	0	HP0159	368	0	0	96744
HP0162	HP0162	Probable transcriptional regulatory protein HP_0162	HP0162	267	1101200	2951500	1591000	HP0162	292	2146800	1337100	316960
HP0163	HemB	delta-aminolevulinic acid dehydratase	HP0163	324	181110	157660	207160	HP0163	324	703140	0	146610
HP0166	OmpR	response regulator (ompR)	HP0166	226	26148000	27643000	26892000	HP0166	226	1620600	3345300	760130
HP0169	PrtC	collagenase	HP0169	427	502400	1571300	1160000	HP0169	427	2239000	2211700	1679400
HP0170	HP0170	Hypothetical protein	HP0170	244	81494000	107190000	99808000	HP0170	236	46075000	32882000	20727000
HP0175	PpiC	putative peptidyl-prolyl cis-trans isomerase	HP0175	300	47211000	64773000	59890000	HP0175	300	104320000	91092000	63217000
HP0176	Fba	fructose-bisphosphate aldolase	HP0176	308	23882000	34283000	37730000	HP0176	308	58253000	72266000	35188000
HP0177	Efp	elongation factor P	HP0177	188	124220000	243190000	12497000	HP0177	188	203100000	10336000	32347000
HP0181	HP0181	membrane protein required for colicin V production	HP0181	237	34804000	31740000	26336000	HP0181	292	44418000	38511000	30523000
HP0182	LysS	lysyl-tRNA synthetase	HP0182	502	2235200	1746000	966060	HP0182	502	1462800	646160	906390
HP0184	HP0184	Hypothetical protein	HP0184	207	2584100	2847500	3175300	HP0184	232	4610900	3658100	2433100
HP0185	HP0185	Hypothetical protein	HP0185	264	1606100000	2044400000	1701600000	HP0185	270	1886200000	1641700000	1329900000
HP0191	FrdB	fumarate reductase iron-sulfur subunit	HP0191	246	2467300	1902300	3911000	HP0191	246	3739600	2163700	1827000
HP0192	FrdA	fumarate reductase flavoprotein subunit	HP0192	715	8352600	8965100	12963000	HP0192	715	10896000	9872400	5157400
HP0193	FrdC	fumarate reductase cytochrome b-556 subunit	HP0193	256	44683000	40285000	32377000	HP0193	256	56599000	43300000	36350000
HP0196	LpxD	UDP-3-O-[3-hydroxymyristoyl] glucosamine N-acyltransferase	HP0196	337	5724600	1804600	387990	HP0196	337	4236300	3066400	5570100
HP0197	MetK	S-adenosylmethionine synthetase	HP0197	386	108550000	116040000	108800000	HP0197	386	86906000	82485000	72055000
HP0198	Ndk	nucleoside diphosphate kinase	HP0198	138	637920	1284800	831210
HP0201	PlsX	fatty acid/phospholipid synthesis protein PlsX	HP0201	340	0	3978700	1469800	HP0201	340	696060	627920	853870
HP0202	FabH	3-oxoacyl-[acyl-carrier-protein] synthase 3	HP0202	332	1644300	1394200	2927500	HP0202	331	1271800	412820	1025100
HP0203	HP0203	Hypothetical protein	HP0203	101	0	312340	313760
HP0204	HP0204	Hypothetical protein	HP0204	128	1552000	0	1564300
HP0207	Mpr	ATP-binding protein (mpr)	HP0207	369	4865300	6511400	5229600	HP0207	369	21191000	13888000	6819700
HP0210	HtpG	chaperone protein htpG	HP0210	622	180440000	211470000	287280000	HP0210	622	128310000	103340000	116920000
HP0213	GidA	tRNA uridine 5-carboxymethylaminomethyl modification enzyme GidA	HP0213	622	151120	433510	200180
HP0214	NaDC-1	sodium-dependent transporter	HP0214	553	1377500	305750	0	HP0214	549	503000	488010	1518400
HP0220	NifS	cysteine desulfurase	HP0220	388	5739700	6235100	5660000	HP0220	388	12967000	8930100	11637000
HP0221	NifU	nitrogen fixation protein nifU	HP0221	327	8923900	9949100	3673800	HP0221	327	23372000	17697000	16134000
HP0223	RadA	DNA repair protein RadA	HP0223	316	405260	0	921510
HP0224	MsrA	bifunctional methionine sulfoxide reductase A/B	HP0224	340	16547000	21387000	12163000	HP0224	341	32179000	16277000	19066000
HP0229	HopA	outer membrane protein HopA	HP0229	484	18316000	25062000	18920000	HP0229	488	17926000	17959000	12345000
HP0231	HP0231	disulfide isomerase	HP0231	266	23814000	26438000	23997000	HP0231	266	12157000	11218000	7912700
HP0232	HP0232	motility protein	HP0232	216	31749000	28961000	23835000	HP0232	218	20590000	22695000	16556000
HP0242	HP0242	putative	HP0242	95	0	1043800	783750
HP0243	NapA	neutrophil activating protein (napA) (bacterioferritin)	HP0243	145	216170000	382240000	297020000	HP0243	145	170640000	123400000	110410000
HP0244	AtoA	signal-transducing protein, histidine kinase (atoS)	HP0244	377	0	110960	0
HP0247	DeaD	ATP-dependent RNA helicase	HP0247	492	117800000	166660000	117780000	HP0247	493	241060000	216090000	169310000
HP0250	OppD	oligopeptide permease ATPase protein	HP0250	517	5641400	4404500	2415200
HP0255	PurA	adenylosuccinate synthetase	HP0255	412	0	435310	0
HP0263	HP0263	adenine specific DNA methyltransferase	HP0263	674	0	2125100	708010
HP0264	ClpB	ATP-dependent Clp protease, ATP-binding subunit ClpB	HP0264	857	22776000	26404000	24543000	HP0264	857	20603000	14315000	14303000
HP0268	HP0268	putative	HP0268	81	358620	706250	1553400
HP0269	HP0269	(dimethylallyl)adenosine tRNA methylthiotransferase	HP0269	438	1984800	3415600	2437800	HP0269	438	5766700	3931000	3830100
HP0270	HP0270	Hypothetical protein	HP0270	218	548960	1803400	491860
HP0271	HP0271	Hypothetical protein	HP0271	327	0	1376200	279470
HP0278	GppA	guanosine pentaphosphate phosphohydrolase						HP0278	485	1956100	756030	0
HP0279	WaaC	lipopolysaccharide heptosyltransferase I	HP0279	337	1688500	0	536960
HP0280	WaaM	lipid A biosynthesis lauroyl acyltransferase	HP0280	329	349690	680500	383320	HP0280	329	1357400	3108100	584710
HP0284	HP0284	mechanosensitive ion channel family protein	HP0284	524	593680	302910	230910
HP0285	HP0285	MiaB-like tRNA modifying enzyme						HP0285	419	22733000	0	7394100
HP0286	FtsH	cell division protein (ftsH)	HP0286	551	709110	1109000	787530	HP0286	551	610890	416270	219920
HP0294	AmiE	acylamide amidohydrolase	HP0294	340	26625000	29237000	29383000	HP0294	340	3106800	2643800	2130700
HP0296	RplU	50S ribosomal protein L21	HP0296	105	94665000	118850000	91706000	HP0296	105	156470000	143920000	106080000
HP0297	RpmA	50S ribosomal protein L27	HP0297	89	0	0	0	HP0297	89	3195800	2878800	3804000
HP0301	DppD	dipeptide ABC transporter, ATP-binding protein (dppD)	HP0301	288	1785900	4730800	2664900	HP0301	288	0	3044400	1056800
HP0306	HemL	glutamate-1-semialdehyde aminotransferase	HP0306	431	1140800	6243100	914410	HP0306	431	598270	455080	555000
HP0309	HP0309	putative N-carbamoyl-D-amino acid amidohydrolase	HP0309	293	403620	0	322000	HP0309	295	4582900	3265100	3456200
HP0310	HP0310	cyclic imide hydrolase	HP0310	304	3591200	12214000	4252700	HP0310	294	9443000	3115400	7088100
HP0316	HP0316	Hypothetical protein	HP0316	93	5255700	11370000	4027400
HP0318	HP0318	heme oxygenase, HugZ family	HP0318	252	32772000	44173000	36234000	HP0318	252	15059000	11872000	11714000
HP0320	TatA	Sec-independent protein translocase protein tatA/E-like protein	HP0320	82	7822300	10648000	8988500	HP0320	80	17419000	16263000	11701000
HP0322	HP0322	poly E-rich protein	HP0322	522	193300000	262870000	195430000	HP0322	497	347430000	286980000	221990000
HP0330	IlvD	ketol-acid reductoisomerase	HP0330	331	1133800	627110	602360	HP0330	331	5095400	2915300	2737400
HP0331	MinD	septum site-determining protein MinD	HP0331	269	463120	4470500	8352400	HP0331	269	23075000	19870000	14899000
HP0337	HP0337	putative						HP0337	113	0	0	0
HP0338	HP0338	Hypothetical protein	HP0338	187	18777000	21352000	17957000	HP0338	187	9280000	6412400	5354700
HP0349	PyrG	CTP synthetase	HP0349	539	55124000	70872000	68683000	HP0349	539	12024000	14316000	11565000
HP0351	FliF	flagellar M-ring protein FliF	HP0351	568	2213000	3018400	2895300	HP0351	568	2586000	1625000	1034400
HP0352	FliG	flagellar motor switch protein G	HP0352	344	420480	3033500	1617600	HP0352	344	672200	438540	153070
HP0353	FliH	flagellar assembly protein H	HP0353	257	0	574970	0
HP0355	LepA	GTP-binding protein LepA	HP0355	603	0	911630	481270	HP0355	605	226080	227200	0
HP0358	HP0358	putative outer membrane protein	HP0358	512	6455600	9435400	4903400	HP0358	512	7140900	5040300	5320500
HP0360	GalE	UDP-glucose 4-epimerase	HP0360	345	10057000	11843000	10140000	HP0360	345	5410700	6923300	4244900
HP0370	AccC	biotin carboxylase	HP0370	456	0	368750	255390	HP0370	460	0	228010	584530
HP0371	AccB	biotin carboxyl carrier protein	HP0371	158	32061000	53759000	39017000	HP0371	157	95134000	64705000	54182000
HP0372	Dcd	deoxycytidine triphosphate deaminase	HP0372	189	1706000	1065300	1675000	HP0372	189	0	491450	0
HP0373	HomC	outer membrane protein HomC						HP0373	703	1110600	360390	1463300
HP0377	HP0377	thiol:disulfide interchange protein						HP0377	224	2279000	3635500	1830600
HP0385	HP0385	predicted coding region HP0385	HP0385	76	8418600	12753000	10951000	HP0385	76	2635500	988080	1093500
HP0389	SodB	superoxide dismutase	HP0389	214	13144000	28279000	23229000
HP0390	Tpx	thiol peroxidase	HP0390	167	64249000	71352000	60847000	HP0390	167	74560000	59990000	40729000
HP0391	CheW	purine-binding chemotaxis protein CheW	HP0391	166	1667400	3029600	1138000	HP0391	166	1326100	650470	254900
HP0392	CheA	histidine kinase CheA	HP0392	810	96414000	148490000	122630000	HP0392	806	74145000	68080000	51564000
HP0393	CheV	chemotaxis protein CheV	HP0393	313	0	416700	576030
HP0397	SerA	phosphoglycerate dehydrogenase	HP0397	525	1056200	383050	2039200
HP0399	RpsA	30S ribosomal protein S1	HP0399	557	25570000	23084000	63415000	HP0399	557	29884000	29279000	20305000
HP0400	LytB	4-hydroxy-3-methylbut-2-enyl diphosphate reductase	HP0400	275	1603200	4339400	2643300	HP0400	275	1201800	1591300	797830
HP0403	PheS	phenylalanyl-tRNA synthetase subunit alpha	HP0403	329	7083600	7195400	10690000
HP0408	HP0408	Hypothetical protein	HP0408	163	0	11306000	53147000
HP0409	GuaA	GMP synthase	HP0409	509	0	1046700	382700	HP0409	509	1974800	1848800	2025400
HP0410	HpaA	putative neuraminyllactose-binding hemagglutinin-like protein	HP0410	250	110520000	147960000	129960000	HP0410	251	137730000	79725000	90907000
HP0415	HP0415	potassium efflux system protein /Small-conductance mechanosensitive channel	HP0415	624	6340400	6068300	2575600	HP0415	624	6445000	4766400	3107200
HP0416	Cfa	cyclopropane fatty acid synthase	HP0416	390	3349900	1502700	3086900	HP0416	390	0	246410	1129700
HP0417	MetS	methionyl-tRNA synthetase	HP0417	651	2514500	6923500	5863500	HP0417	651	3739600	4080400	4807800
HP0421	CapJ	type 1 capsular polysaccharide biosynthesis protein J	HP0421	390	5998900	9041600	4220200	HP0421	390	12126000	7145200	5371300
HP0441	VirB4_4	VirB4-like protein	HP0441	613	86615	0	0
HP0457	HP0457	virB3 type IV secretion protein						HP0457	88	0	0	516460
HP0466	HP0466	Hypothetical protein	HP0466	256	21975000	23531000	25301000	HP0466	256	29461000	26240000	19603000
HP0468	HP0468	Hypothetical protein	HP0468	496	0	289950	510720
HP0470	PepF	oligoendopeptidase F	HP0470	579	77159000	101070000	92858000	HP0470	579	83275000	73113000	54990000
HP0476	GltX	glutamyl-tRNA synthetase	HP0476	464	0	476200	1298300	HP0476	464	452160	439190	350790
HP0480	YihK	GTP-binding protein TypA	HP0480	461	353100	926900	1046800	HP0480	600	3429300	1727200	1282100
HP0485	HP0485	catalase-like protein	HP0485	315	1159200	1880100	512950	HP0485	315	944160	0	0
HP0486	HofC	outer membrane protein HofC	HP0486	529	4845100	3815800	2755700	HP0486	529	10484000	9365500	6634600
HP0490	HP0490	potassium channel protein	HP0490	379	4064900	7641900	2672500	HP0490	379	7472400	6143000	5608200
HP0491	RpmB	50S ribosomal protein L28	HP0491	63	3669800	1984300	3010600	HP0491	63	5690300	5006000	2600500
HP0492	HP0492	neuraminyllactose-binding hemagglutinin	HP0492	281	27755000	73301000	82070000	HP0492	279	227990000	239800000	199260000
HP0499	PldA	phospholipase A	HP0499	356	0	268640	0
HP0500	DnaN	DNA polymerase III subunit beta	HP0500	375	0	974730	411530	HP0500	375	0	865350	0
HP0508	HP0508	plasminogen-binding protein pgbA	HP0508	451	31544000	38391000	42601000	HP0508	450	38599000	29103000	23874000
HP0509	GlcD	glycolate oxidase, subunit GlcD	HP0509	460	407800	0	282410
HP0510	DapB	dihydrodipicolinate reductase	HP0510	255	304770	522130	161180
HP0512	GlnA	glutamine synthetase	HP0512	482	89813000	107500000	100120000	HP0512	482	179780000	122750000	113080000
HP0514	RplI	50S ribosomal protein L9	HP0514	150	47576000	58950000	66676000	HP0514	150	42935000	33177000	35446000
HP0515	HslV	ATP-dependent protease subunit HslV	HP0515	207	0	0	301130
HP0516	HslU	ATP-dependent protease ATP-binding subunit HslU	HP0516	444	5288000	7118300	4012900	HP0516	444	10653000	7158400	5744800
HP0519	HP0519	Hypothetical protein	HP0519	285	358340	0	0
HP0520	Cag1	cag pathogenicity island protein (cag1)						HP0520	116	129400000	117340000	93405000
HP0522	Cag3	cag pathogenicity island protein (cag3)	HP0522	482	31537000	29999000	27760000	HP0522	482	32066000	32177000	26058000
HP0524	Cag5	cag pathogenicity island protein (cag5)	HP0524	749	22948000	27021000	20809000	HP0524	749	52283000	47235000	32771000
HP0526	CagZ	CagZ protein	HP0526	200	1892000	3004000	1683800	HP0526	200	2422600	2808000	1371500
HP0527	CagY	CagY protein	HP0527	384	939320	2807500	2709500	HP0527	1902	4991600	5573000	2381200
HP0529	CagW	CagW protein	HP0529	536	1737800	0	0
HP0532	CagT	CagT protein	HP0532	281	5897800	2025900	5470800	HP0532	281	13696000	9582300	12019000
HP0537	CagM	CagM protein	HP0537	377	1327900	1249700	4313900
HP0538	CagN	CagN protein	HP0538	307	2010200	3537700	3317500	HP0538	307	4361500	3326900	3510200
HP0543	CagF	CagF protein						HP0543	269	1297600	645680	1265200
HP0544	CagE	CagE protein	HP0544	982	3741000	3209500	2857900	HP0544	982	22366000	16739000	9978200
HP0547	CagA	CagA protein	HP0547	1216	1980100000	2597400000	2006500000	HP0547	1215	4553600000	4049100000	3276100000
HP0550	Rho	transcription termination factor Rho	HP0550	439	427880	1034300	1867400	HP0550	439	965630	759670	429060
HP0551	RpmE	50S ribosomal protein L31	HP0551	68	1710800	3120900	2622100
HP0554	HP0554	sialidase A	HP0554	325	43481000	39806000	35778000	HP0554	322	30006000	26932000	15814000
HP0557	AccA	acetyl-CoA carboxylase carboxyltransferase subunit alpha						HP0557	313	445200	678560	1516300
HP0558	FabB	3-oxoacyl-(acyl carrier protein) synthase II	HP0558	413	3042800	4268200	6153600	HP0558	413	591190	0	834250
HP0559	AcpP	acyl carrier protein	HP0559	79	12382000	11971000	8569800	HP0559	79	7462700	3905300	3214200
HP0561	FabG	3-ketoacyl-ACP reductase	HP0561	248	2481300	6944500	5320300	HP0561	248	4406800	3890100	2008800
HP0562	RpsU	30S ribosomal protein S21	HP0562	71	14958000	12683000	13018000	HP0562	71	24649000	26162000	20886000
HP0565	HP0565	inner membrane protein ykgB	HP0565	216	2525400	982970	1615200	HP0565	216	4158400	3542900	1437500
HP0569	Gtp1	GTP-dependent nucleic acid-binding protein EngD						HP0569	367	790230	425000	1379000
HP0572	Apt	adenine phosphoribosyltransferase	HP0572	180	0	0	337960
HP0573	HP0573	putative inner membrane protein						HP0573	111	572140	412830	537130
HP0576	LepB	signal peptidase I						HP0576	291	1154400	1541300	672690
HP0577	FolD	bifunctional 5,10-methylene-tetrahydrofolate dehydrogenase/ 5,10-methylene-tetrahydrofolate cyclohydrolase	HP0577	291	1838700	2697500	2277400	HP0577	291	929230	534260	870430
HP0582	TonB1	putative siderophore-mediated iron transport protein	HP0582	318	8080100	12718000	9515000	HP0582	325	7703800	7144800	5576500
HP0583	HP0583	predicted coding region HP0583	HP0583	299	452900	1921400	1154100
HP0586	HP0586	hypothetical protein	HP0586	980	1023300	5536600	4778300	HP0586	979	3763900	1805600	475790
HP0588	OorD	2-oxoglutarate-acceptor oxidoreductase subunit OorD	HP0588	114	1450700	3788600	2645000	HP0588	114	0	0	965570
HP0589	OorA	2-oxoglutarate-acceptor oxidoreductase subunit OorA	HP0589	376	20978000	28963000	24741000	HP0589	376	26681000	19472000	14034000
HP0590	OorB	2-oxoglutarate-acceptor oxidoreductase subunit OorB	HP0590	274	1228800	3641900	13345000	HP0590	274	940420	1440200	257700
HP0591	OorC	2-oxoglutarate-acceptor oxidoreductase subunit OorC	HP0591	185	11087000	20234000	20388000	HP0591	188	9254700	6800500	9540200
HP0593	Mod	adenine specific DNA methyltransferase						HP0593	681	1537400	1668000	4828200
HP0595	HP0595	disulfide bond formation protein	HP0595	491	478460	992020	811200
HP0596	HP0596	tumor necrosis factor alpha-inducing protein	HP0596	213	5793800	6677800	4677200	HP0596	193	2164500	0	812920
HP0599	HP0599	methyl-accepting chemotaxis protein	HP0599	434	43321000	70524000	30463000	HP0599	434	298520000	291730000	231180000
HP0600	SpaB	multidrug resistance protein	HP0600	218	6415800	16355000	6427600	HP0600	268	19158000	30718000	7278400
HP0601	FlaA	flagellin A	HP0601	511	59559000	70713000	68197000	HP0601	511	95656000	73273000	61271000
HP0605	HefA	outer-membrane protein of the hefABC efflux system	HP0605	478	46387000	58551000	49495000	HP0605	478	45891000	42026000	26119000
HP0606	HefB	membrane fusion protein of the hefABC efflux system HefB	HP0606	225	11474000	8192600	8772000	HP0606	220	17245000	14960000	10322000
HP0614	HP0614	Hypothetical protein	HP0614	111	5980400	6412200	7093500	HP0614	111	4432800	4466700	4031200
HP0615	LigA	NAD-dependent DNA ligase LigA						HP0615	657	0	3015100	0
HP0617	AspS	aspartyl-tRNA synthetase	HP0617	578	732840	624570	402820	HP0617	578	1451900	3377600	2512900
HP0618	Adk	adenylate kinase	HP0618	192	5825500	9803700	9309000	HP0618	192	19936000	20539000	19709000
HP0620	Ppa	inorganic pyrophosphatase	HP0620	174	2298500	3460700	3771300	HP0620	174	0	679850	1669200
HP0625	IspG	4-hydroxy-3-methylbut-2-en-1-yl diphosphate synthase						HP0625	360	1189300	1274000	0
HP0626	DapD	2,3,4,5-tetrahydropyridine-2-carboxylate N-succinyltransferase	HP0626	402	704970	4638700	5235900	HP0626	402	3664000	5009800	3508100
HP0630	MdaB	modulator of drug activity	HP0630	195	0	0	964680
HP0632	HydB	quinone-reactive Ni/Fe hydrogenase HydB	HP0632	319	10603000	13342000	9447200	HP0632	579	9417000	9687600	7907400
HP0634	HydD	quinone-reactive Ni/Fe hydrogenase HydD						HP0634	179	1738200	0	427770
HP0637	HP0637	Hypothetical protein	HP0637	151	9471400	9954000	9053200	HP0637	151	26694000	25656000	20082000
HP0638	HopH/OipA	outer membrane protein HopH	HP0638	309	14442000	14578000	13233000	HP0638	307	12313000	10376000	8241300
HP0649	AspA	aspartate ammonia-lyase	HP0649	469	4812900	5034900	2746900	HP0649	469	837210	0	1182800
HP0653	Pfr	ferritin	HP0653	168	51272000	76428000	66348000	HP0653	168	460770000	467400000	342680000
HP0654	HP0654	menaquinone biosynthesis protein, SCO4494 family	HP0654	372	437320	345790	2590400	HP0654	412	3224500	2849100	2513400
HP0655	BamA	protective surface antigen D15	HP0655	882	1283300	3759000	2398300	HP0655	884	2978800	2578400	2848300
HP0658	GatB	aspartyl/glutamyl-tRNA amidotransferase subunit B	HP0658	475	2704800	1433300	1238600
HP0659	HP0659	chaperone SurA	HP0659	420	1148300	2075200	1139900	HP0659	415	0	0	0
HP0665	HemN	coproporphyrinogen III oxidase	HP0665	458	3509500	86020000	0
HP0666	GlpC	anaerobic glycerol-3-phosphate dehydrogenase subunit C	HP0666	434	0	0	1794100
HP0667	HP0667	type II R-M system protein						HP0667	663	0	0	159960
HP0672	AspB	aspartate aminotransferase	HP0672	391	2469300	0	0
HP0680	NrdA	ribonucleotide-diphosphate reductase subunit alpha	HP0680	789	0	6644700	5533000	HP0680	789	0	1242200	2122200
HP0683	GlmU	bifunctional N-acetylglucosamine-1-phosphate uridyltransferase/glucosamine-1-phosphate acetyltransferase	HP0683	434	0	0	560940	HP0683	434	1653600	463190	985880
HP0687	FeoB	ferrous iron transport protein B	HP0687	643	25158000	43602000	32696000
HP0690	PhbA	acetyl-CoA acetyltransferase	HP0690	392	0	158310	0
HP0692	ScoB	succinyl-CoA-transferase subunit B	HP0692	208	0	248740	0
HP0695	HyuA	hydantoin utilization protein A (hyuA)	HP0695	714	40086000	56099000	50432000
HP0696	HP0696	N-methylhydantoinase	HP0696	766	18867000	20348000	7439100
HP0697	HP0697	acetone carboxylase subunit gamma	HP0697	167	6939600	6262600	3876300
HP0699	HP0699	Hypothetical protein	HP0699	335	0	126490	0	HP0699	335	432990	564970	287830
HP0701	GyrA	DNA gyrase subunit A	HP0701	830	5641300	6706500	5785900	HP0701	827	14949000	13851000	10348000
HP0703	FlgR	transcriptional activator of flagella proteins						HP0703	382	1844400	485300	1692600
HP0709	HP0709	acetolactate synthase 3 regulatory subunit						HP0709	352	538230	675990	157240
HP0715	HP0715	ABC transporter ATP-binding protein						HP0715	292	691900	0	1359500
HP0717	DnaX	DNA polymerase III subunits gamma and tau						HP0717	577	375580	339260	470780
HP0721	HP0721	high-affinity zinc transporter periplasmic component	HP0721	154	114230000	142820000	115500000	HP0721	154	61649000	47929000	38994000
HP0722	HopO/SabB	Outer membrane protein SabB						HP0722	624	99379000	76999000	60743000
HP0731	LeoA	LeoA protein	HP0731	571	0	1948500	666820
HP0734	HP0734	ribosomal protein S12 methylthiotransferase RimO	HP0734	440	255850	0	0
HP0738	Ddl	D-alanine--D-alanine ligase						HP0738	348	147970	0	0
HP0740	MurF	UDP-MurNac-pentapeptide presynthetase (murF)	HP0740	494	0	428310	0
HP0742	PrsA	ribose-phosphate pyrophosphokinase	HP0742	319	5248000	6218500	5255000
HP0745	RluD2	pseudouridine synthase	HP0745	328	0	3245700	0
HP0746	HP0746*	hypothetical protein	HP0746	420	900380	4112900	1252200	HP0746	420	1693900	2012300	1512400
HP0751	FlaG	flagellar protein FlaG	HP0751	120	0	360580	0
HP0752	FliD	flagellar capping protein	HP0752	686	17419000	0	0
HP0760	HP0760	Ribonuclease Y	HP0760	530	17989000	18986000	14539000	HP0760	514	25304000	22144000	16923000
HP0763	FtsY	signal recognition particle-docking protein FtsY	HP0763	294	269540	640050	1380300	HP0763	294	214010	0	0
HP0775	SpoT	penta-phosphate guanosine-3'-pyrophosphohydrolase	HP0775	776	2784900	6727000	5490700	HP0775	776	3854500	2475700	2378200
HP0777	PyrH	uridylate kinase	HP0777	267	2168200	3083000	1786500	HP0777	292	6677600	2672700	4085100
HP0779	AcnB	bifunctional aconitate hydratase 2/2-methylisocitrate dehydratase	HP0779	853	36493000	42053000	37636000	HP0779	853	50507000	46141000	39171000
HP0783	HP0783	Hypothetical protein	HP0783	176	3276000	872240	1387200
HP0786	SecA	preprotein translocase subunit SecA	HP0786	866	46163000	55648000	54831000	HP0786	866	53254000	58513000	47336000
HP0790	HdsS5	anti-codon nuclease masking agent (prrB)	HP0790	425/403	0	887520	254400
HP0791	CadA	cadmium-transporting ATPase	HP0791	687	21079000	31517000	30414000	HP0791	687	41112000	44996000	38519000
HP0793	Def	peptide deformylase						HP0793	175	762190	621850	0
HP0795	Tig	trigger factor	HP0795	452	24181000	26523000	28838000	HP0795	452	16126000	11840000	11440000
HP0797	HpaA	neuraminyllactose-binding hemagglutinin	HP0797	261	357890000	439910000	418650000	HP0797	261	791730000	766030000	584140000
HP0802	RibA	GTP cyclohydrolase II	HP0802	193	531640	0	518470
HP0804	RibBA	bifunctional 3,4-dihydroxy-2-butanone 4-phosphate synthase/GTP cyclohydrolase II protein	HP0804	345	828890	342530	0	HP0804	345	363450	0	462550
HP0807	FecA-2	iron(III) dicitrate transport protein						HP0807	793	1291100	498210	403520
HP0809	FliL	flagellar basal body-associated protein FliL	HP0809	184	0	0	317550	HP0809	184	200840	0	0
HP0815	MotA	flagellar motor protein MotA	HP0815	258	4136100	3481400	2790500	HP0815	258	11111000	12589000	9842100
HP0816	MotB	flagellar motor protein MotB	HP0816	258	5266400	3389200	5178100	HP0816	258	16538000	13036000	8947600
HP0821	UvrC	excinuclease ABC subunit C	HP0821	126	2559900	1195900	1432300
HP0822	MetL	homoserine dehydrogenase	HP0822	422	4315300	2110600	3040800	HP0822	422	17486000	18193000	9056000
HP0824	TrxA	thioredoxin	HP0824	107	30790000	35747000	35758000	HP0824	107	56230000	36821000	25783000
HP0825	TrxB	thioredoxin reductase	HP0825	312	0	0	267460	HP0825	312	500790	392880	351140
HP0826	Lex2B	lipooligosaccharide 5G8 epitope biosynthesis-associated protein (lex2B)	HP0826	274	1188600	3000800	3227000
HP0827	HP0827	RNA binding protein	HP0827	83	736560	326200	0
HP0829	GuaB	inosine 5'-monophosphate dehydrogenase	HP0829	501	10652000	11965000	12897000	HP0829	482	9158100	4672700	3058500
HP0830	GatA	aspartyl/glutamyl-tRNA amidotransferase subunit A	HP0830	313	0	2416400	183820
HP0832	SpeE	spermidine synthase	HP0832	263	0	936770	171530
HP0833	HP0833	Hypothetical protein	HP0833	293	0	179280	0	HP0833	293	1702000	1108900	1393900
HP0835	Hup	DNA-binding protein HU	HP0835	97	4703500	8217100	8730300	HP0835	95	5106200	5484700	2871500
HP0837	HP0837	Hypothetical protein	HP0837	202	7861300	9552400	6099400	HP0837	202	13064000	8595600	8211500
HP0841	Dfp	bifunctional phosphopantothenoylcysteine decarboxylase/phosphopantothenate synthase						HP0841	426	888290	2869400	884590
HP0850	HdsM	type I restriction-modification system, M subunit	HP0850	530	9000600	15373000	11897000	HP0850	528	0	771190	224580
HP0853	YheS	ABC transporter ATP-binding protein	HP0853	534	49677000	59318000	54682000	HP0853	534	16340000	16841000	12131000
HP0858	RfaE	bifunctional protein hldE (D-beta-D-heptose 7-phosphate kinase/D-beta-D-heptose 1-phosphate adenosyltransferase)	HP0858	464	3718000	2335800	2408500	HP0858	462	881010	1230400	1005900
HP0859	RfaD	ADP-glyceromanno-heptose 6-epimerase	HP0859	330	0	440170	1246500
HP0863	PgbB	plasminogen-binding protein pgbB	HP0863	543	27006000	39582000	24938000	HP0863	543	90074000	76271000	52151000
HP0866	GreA	transcription elongation factor GreA	HP0866	165	375920	0	0	HP0866	165	781770	1139400	173930
HP0867	LpxB	lipid-A-disaccharide synthase	HP0867	387	882530	0	0	HP0867	412	6008800	0	333340
HP0875	KatA	catalase	HP0875	506	381370000	411850000	418910000	HP0875	506	210120000	159210000	126940000
HP0886	CysS	cysteinyl-tRNA synthetase	HP0886	168	962060	2808700	2630600
HP0887	VacA	vacuolating cytotoxin						HP0887	1297	3172600	3475500	2286800
HP0888	FecE	iron(III) dicitrate transporter, ATP-binding protein	HP0888	256	1467900	3312200	2821700
HP0894	HP0894	Hypothetical protein	HP0894	89	0	445810	1244000
HP0896	BabB	Blood group binding antigen B	HP0896	168	2934400	2097300	3040500
HP0900	HypB	hydrogenase accessory protein HypB	HP0900	243	53257000	77524000	65167000	HP0900	243	42519000	45123000	31562000
HP0906	HP0906	flagellar hook-length control protein						HP0906	507	1950400	0	0
HP0908	FlgE	flagellar hook protein FlgE	HP0908	606	11050000	0	0
HP0912	HopC/AlpA	outer membrane protein HopC	HP0912	515	880230	1053400	1189800	HP0912	519	3248500	6470200	1555100
HP0913	HopB/AlpB	outer membrane protein HopB	HP0913	513	1867200	1026900	1511300	HP0913	515	20854000	13121000	8450600
HP0919	CarB	carbamoyl phosphate synthase large subunit	HP0919	1086	137750000	148600000	151770000	HP0919	1086	103800000	80844000	65902000
HP0930	SurE	stationary phase survival protein SurE	HP0930	268	526030	0	993790	HP0930	268	1538500	1640200	1377000
HP0943	DadA	D-amino acid dehydrogenase	HP0943	411	299680	2272900	247490
HP0948	HP0948	Hypothetical protein	HP0948	338	3173200	9526100	7995100	HP0948	338	12937000	16022000	11347000
HP0950	AccD	acetyl-CoA carboxylase subunit beta	HP0950	290	1763400	4034500	2889000	HP0950	290	2248100	829860	0
HP0954	RdxA	oxygen-insensitive NADPH nitroreductase	HP0954	211	16847000	18185000	17570000
HP0958	HP0958	zinc ribbon domain-containing protein	HP0958	260	19869000	20802000	18309000	HP0958	260	14584000	14265000	9352700
HP0960	GlyQ	glycyl-tRNA synthetase subunit alpha	HP0960	299	1109400	2668700	1106100
HP0964	HP0964	putative tRNA modification GTPase TrmE	HP0964	605	0	189310	0
HP0972	GlyS	glycyl-tRNA synthetase subunit beta	HP0972	702	1558300	1242000	1492700
HP0973	HP0973	Hypothetical protein	HP0973	363	7028000	12516000	9394400	HP0973	358	8818100	5227500	4135700
HP0975	GatC	glutamyl-tRNA(Gln) amidotransferase subunit C	HP0975	94	668160	5219300	2707200
HP0977	PpiD	peptidyl-prolyl cis-trans isomerase D	HP0977	488	246800	0	391800	HP0977	488	2511700	2777900	1831700
HP0978	FtsA	cell division protein FtsA	HP0978	494	141320000	159730000	144030000	HP0978	493	203590000	196060000	137150000
HP0979	FtsZ	cell division protein FtsZ	HP0979	386	131860000	190370000	152210000	HP0979	386	122650000	95121000	86590000
HP1000	HP1000	PARA protein	HP1000	223	435220	0	433710
HP1010	Ppk	polyphosphate kinase	HP1010	676	4642200	4027500	4725400	HP1010	676	2648500	2331400	2754500
HP1011	PyrD	dihydroorotate dehydrogenase 2	HP1011	352	231270	89239000	19740000
HP1012	PqqE	putative zinc protease	HP1012	445	563260	221150	0
HP1014	HdhA	7-alpha-hydroxysteroid dehydrogenase	HP1014	263	2049800	2804900	0	HP1014	263	415230	208760	772120
HP1019	HtrA	serine protease HtrA	HP1019	476	27748000	41265000	28917000	HP1019	476	17212000	17320000	11918000
HP1021	HP1021	response regulator	HP1021	299	1641300	3686700	2111700	HP1021	299	4800400	1244100	2685300
HP1027	Fur	Ferric uptake regulation protein FUR	HP1027	151	19518000	15573000	16486000	HP1027	151	16478000	14383000	12636000
HP1035	FlhF	flagellar biosynthesis regulator FlhF	HP1035	457	0	0	14590000	HP1035	459	5592600	4181100	2807000
HP1037	PepQ	proline peptidase	HP1037	358	77782000	95781000	91278000	HP1037	358	114340000	98073000	68955000
HP1038	AroQ	3-dehydroquinate dehydratase	HP1038	171	29690000	49507000	41433000	HP1038	168	27064000	14867000	19521000
HP1043	HP1043	response regulator	HP1043	224	23689000	43530000	33454000	HP1043	224	27474000	25899000	21297000
HP1045	AcoE	acetyl-CoA synthetase	HP1045	663	34330000	38215000	45979000	HP1045	663	193890000	172340000	142240000
HP1048	InfB	translation initiation factor IF-2	HP1048	947	37875000	41568000	24131000	HP1048	948	30344000	16283000	23117000
HP1050	ThrB	homoserine kinase	HP1050	294	0	0	0	HP1050	294	1213400	1103900	902360
HP1052	LpxC	UDP-3-O-[3-hydroxymyristoyl] N-acetylglucosamine deacetylase						HP1052	296	0	409810	0
HP1056	HP1056	hypothetical protein						HP1056	286	3474600	1293000	1393500
HP1059	RuvB	Holliday junction DNA helicase RuvB						HP1059	337	318000	0	148740
HP1060	TatB	sec-independent translocase	HP1060	161	3523400	4271400	4111600	HP1060	161	1409200	0	2596600
HP1067	CheY	chemotaxis protein (cheY)	HP1067	125	1451800	1509000	3001500
HP1069	FtsH	cell division protein FtsH	HP1069	633	174990000	180200000	150300000	HP1069	633	317300000	269800000	203290000
HP1072	CopA	copper-transporting ATPase						HP1072	742	254140	1873700	669790
HP1073	CopP	copper ion binding protein	HP1073	67	434460	3238700	1619300	HP1073	67	2149400	1788100	1514000
HP1074	HP1074	hypothetical protein	HP1074	296	889460	2812700	2208200
HP1079	HP1079	HP1079	HP1079	395	1382500	4023800	4601700
HP1083	HofB	outer membrane protein HofB	HP1083	480	652380	1713100	0
HP1088	TktA	transketolase	HP1088	642	0	492070	479000	HP1088	642	0	0	0
HP1090	FtsK	DNA translocase FtsK	HP1090	859	2035100	1863200	1550700	HP1090	864	882900	2396400	1044000
HP1100	Edd	6-phosphogluconate dehydratase						HP1100	609	0	0	0
HP1103	Glk	glucokinase	HP1103	337	5595300	7594900	6525000	HP1103	337	9037100	8758800	5997600
HP1104	Cad	cinnamyl-alcohol dehydrogenase ELI3-2 (cad)	HP1104	349	2676200	5958100	5767400
HP1108	PorG	pyruvate flavodoxin oxidoreductase subunit gamma	HP1108	187	26166000	28863000	27476000	HP1108	187	65644000	60314000	43653000
HP1109	PorD	pyruvate flavodoxin oxidoreductase subunit delta	HP1109	131	42111000	64876000	52519000	HP1109	131	68101000	75576000	55288000
HP1110	PorA	pyruvate flavodoxin oxidoreductase subunit alpha	HP1110	340	8748200	14747000	12441000	HP1110	408	20440000	16039000	13942000
HP1111	PorB	pyruvate ferredoxin oxidoreductase, beta subunit	HP1111	315	23758000	35872000	29139000	HP1111	315	51359000	52879000	50766000
HP1117	HcpX	cysteine-rich protein X						HP1117	257	0	0	506660
HP1118	Ggt	gamma-glutamyltransferase	HP1118	568	6385700	3779700	4618700	HP1118	568	3911100	1404800	237530
HP1123	SlyD	FKBP-type peptidyl-prolyl cis-trans isomerase slyD	HP1123	186	1376500	1218200	700570	HP1123	186	2170700	1126200	931800
HP1124	HP1124	periplasmic protein	HP1124	332	1205600	1359900	671750	HP1124	332	1662900	1600200	1286500
HP1125	PalA	peptidoglycan-associated lipoprotein	HP1125	180	113470000	170220000	127300000	HP1125	180	396240000	268140000	270580000
HP1126	TolB	translocation protein TolB	HP1126	418	7288500	8948600	3283000
HP1131	AtpC	F0F1 ATP synthase subunit epsilon	HP1131	124	2533900	1272600	1861300	HP1131	124	1475900	750510	0
HP1132	AtpD	F0F1 ATP synthase subunit beta	HP1132	467	284330000	377530000	437900000	HP1132	467	559210000	511460000	394370000
HP1133	AtpG	F0F1 ATP synthase subunit gamma	HP1133	302	4123200	3543500	7246200	HP1133	302	11457000	5527800	5183600
HP1134	AtpA	F0F1 ATP synthase subunit alpha	HP1134	504	506590000	608620000	542380000	HP1134	504	658520000	566020000	466590000
HP1135	AtpH	F0F1 ATP synthase subunit delta	HP1135					HP1135	406	0	97014	89269
HP1135	AtpH	F0F1 ATP synthase subunit delta	HP1135	207	1206600	10499000	5923000	HP1135	232	3283200	4678400	3163200
HP1136	AtpF	F0F1 ATP synthase subunit B	HP1136	172	779010	0	1876100	HP1136	172	1734500	1334500	658480
HP1137	AtpX	F0F1 ATP synthase subunit B'	HP1137	145	0	0	324890
HP1138	HP1138	plasmid replication-partition related protein	HP1138	291	7154300	13764000	7749100	HP1138	291	14458000	9846200	10241000
HP1139	Soj	SpoOJ regulator (soj)	HP1139	264	4033800	4385800	4661400	HP1139	264	15026000	9280800	15471000
HP1143	HP1143	hypothetical protein	HP1143	434	14730000	33481000	27835000	HP1143	434	2069600	1671700	1035500
HP1147	RplS	50S ribosomal protein L19	HP1147	119	137640000	180740000	120950000	HP1147	119	155380000	97224000	113420000
HP1151	RpsP	30S ribosomal protein S16	HP1151	77	4530400	20433000	9838600	HP1151	77	6524200	5301500	4090300
HP1152	Ffh	signal recognition particle protein	HP1152	449	43435000	73565000	47628000	HP1152	449	75517000	60281000	54174000
HP1153	ValS	valyl-tRNA synthetase	HP1153	873	0	0	0
HP1155	MurG	UDP-N-acetylglucosamine-N-acetylmuramyl- (pentapeptide) pyrophosphoryl-undecaprenol N- acetylglucosamine transferase	HP1155	354	0	0	0
HP1156	HopI	outer membrane protein HopI	HP1156	697	106390000	0	468400
HP1157	HopL	outer membrane protein HopL	HP1157	1221	1212600	1316800	1067900	HP1157	1234	695880	0	214100
HP1161	FldA	flavodoxin FldA	HP1161	165	417590000	449470000	375460000	HP1161	165	181580000	134910000	104860000
HP1166	Pgi	glucose-6-phosphate isomerase	HP1166	546	2093200	1329100	1333700	HP1166	546	0	0	521970
HP1172	GlnH	glutamine ABC transporter, periplasmic glutamine-binding protein	HP1172	278	28142000	37041000	41133000	HP1172	278	26935000	27990000	15241000
HP1173	HP1173	Hypothetical protein	HP1173	186	2707900	3799300	4325000	HP1173	184	0	0	0
HP1174	GluP	glucose/galactose transporter	HP1174	408	7622800	3087300	0	HP1174	408	4905300	0	0
HP1177	HopQ	outer membrane protein HopQ	HP1177	642	55670000	43058000	57283000	HP1177	643	226870000	197860000	136330000
HP1186	Cah	alpha-carbonic anhydrase						HP1186	248	59238	0	57285
HP1190	HisS	histidyl-tRNA synthetase	HP1190	443	1161500	0	0
HP1193	HP1193	aldo/keto reductase	HP1193	330	857250	1262300	574740
HP1195	FusA	elongation factor G	HP1195	693	85583000	118400000	100380000	HP1195	693	193690000	190110000	148160000
HP1196	Rps7	30S ribosomal protein S7	HP1196	156	308140000	310330000	228140000	HP1196	156	292970000	253320000	229790000
HP1197	RpsL	30S ribosomal protein S12	HP1197	136	8613300	25864000	21900000	HP1197	136	21022000	22155000	16505000
HP1198	RpoB	DNA-directed RNA polymerase subunit beta/beta'	HP1198	376	156780000	211570000	174540000	HP1198	287	1853900000	1692300000	1277000000
HP1199	RplL	50S ribosomal protein L7/L12	HP1199	126	202570000	286290000	261490000	HP1199	126	254940000	220580000	149220000
HP1200	RplJ	50S ribosomal protein L10	HP1200	165	15002000	25336000	13737000	HP1200	165	19877000	17587000	15823000
HP1201	RplA	50S ribosomal protein L1	HP1201	235	374570000	458480000	339000000	HP1201	235	357680000	337550000	261500000
HP1202	RplK	50S ribosomal protein L11	HP1202	142	11847000	14862000	11247000	HP1202	142	6290500	3804000	3415000
HP1203	NusG	transcription antitermination protein NusG	HP1203	176	5305100	8026000	1589400	HP1203	176	6739200	5037700	3610300
HP1205	Tuf	elongation factor Tu	HP1205	400	5555500000	7495900000	6014700000	HP1205	400	9459200000	8291400000	6497200000
HP1213	Pnp	polyribonucleotide nucleotidyltransferase	HP1213	689	3510700	9571200	10606000
HP1222	Dld	D-lactate dehydrogenase						HP1222	947	3434300	665600	1819900
HP1223	HP1223	Hypothetical protein	HP1223	113	4236100	13933000	4689000
HP1227			HP1227	97	0	3387900	0
HP1229	LysC	aspartate kinase	HP1229	406	2864900	4176400	4616900	HP1229	406	4587000	3987400	2501400
HP1236	HP1236	Hypothetical protein	HP1236	184	2055100	2263100	2258300	HP1236	184	157650	0	0
HP1237	PyrAa	carbamoyl phosphate synthase small subunit	HP1237	376	38370000	42113000	30660000	HP1237	376	24995000	110380000	20713000
HP1241	AlaS	alanyl-tRNA synthetase	HP1241	848	12597000	13213000	10879000	HP1241	848	3222700	5984300	3236400
HP1242	HP1242	hypothetical protein	HP1242	77	0	1415300	201490
HP1243	BabA	Blood group binding antigen A	HP1243	1012	0	1507600	586700
HP1244	RpsR	30S ribosomal protein S18	HP1244	86	25300000	38415000	26801000	HP1244	86	22714000	21987000	17247000
HP1246	RpsF	30S ribosomal protein S6	HP1246	143	62348000	68989000	63131000	HP1246	143	37110000	32453000	22063000
HP1248	VacB	ribonuclease R	HP1248	645	0	0	1058100
HP1255	SecG	preprotein translocase subunit SecG						HP1255	202	8663100	7574300	5999700
HP1257	PyrE	orotate phosphoribosyltransferase	HP1257	202	651320	761410	389840
HP1259	HP1259	NAD-dependent deacetylase	HP1259	204	9640900	9586400	10491000
HP1261	NuoB	NADH dehydrogenase subunit B	HP1261	160	4064100	4722400	2254500	HP1261	160	4389200	313580	1271300
HP1262	NuoC	NADH dehydrogenase subunit C	HP1262	266	25130000	32244000	35414000	HP1262	266	30100000	25550000	18797000
HP1263	NuoD	NADH dehydrogenase subunit D	HP1263	410	4556800	6771200	4158000	HP1263	410	10768000	4693400	6023200
HP1264	NuoE	NADH dehydrogenase I subunit E	HP1264	77	1373600	2562400	2735000
HP1266	NuoG	NADH dehydrogenase subunit G	HP1266	844	53899000	58712000	63110000	HP1266	845	39827000	30104000	21495000
HP1268	NuoI	NADH dehydrogenase subunit I	HP1268	221	42377000	47011000	20789000	HP1268	221	28012000	21638000	19669000
HP1274	PlfA	paralysed flagella protein	HP1274	792	1985300	3806200	4147600
HP1275	AlgC	phosphomannomutase	HP1275	459	21581000	25550000	26190000	HP1275	459	5695100	6607700	1905100
HP1285	AphA	acid phosphatase lipoprotein	HP1285	231	1285700	1756400	0
HP1286	HP1286	secreted protein	HP1286	183	5882000	10503000	6720900	HP1286	221	2296200	1121800	2475000
HP1292	RplQ	50S ribosomal protein L17	HP1292	117	51603000	63461000	46443000	HP1292	117	117750000	123760000	90564000
HP1293	RpoA	DNA-directed RNA polymerase subunit alpha	HP1293	345	394350000	485110000	390280000	HP1293	345	182350000	147860000	111530000
HP1294	RpsD	30S ribosomal protein S4	HP1294	209	465160000	589600000	504620000	HP1294	209	470830000	381160000	316400000
HP1295	Rps11	30S ribosomal protein S11	HP1295	132	72303000	81315000	73572000	HP1295	132	90119000	75789000	63444000
HP1296	RpsM	30S ribosomal protein S13	HP1296	147	177850000	175190000	178000000	HP1296	172	245550000	204190000	152170000
HP1301	RplO	50S ribosomal protein L15	HP1301	134	240960000	271200000	220310000	HP1301	134	246160000	250130000	199750000
HP1302	RpsE	30S ribosomal protein S5	HP1302	148	189120000	223800000	152050000	HP1302	148	163260000	149120000	117210000
HP1303	RplR	50S ribosomal protein L18	HP1303	119	123320000	127410000	110200000	HP1303	119	110510000	121640000	83097000
HP1304	RplF	50S ribosomal protein L6	HP1304	179	36747000	38264000	41939000	HP1304	179	27066000	22413000	14357000
HP1305	RpsH	30S ribosomal protein S8	HP1305	132	55079000	59665000	53697000	HP1305	132	58193000	56516000	45321000
HP1307	RplE	50S ribosomal protein L5	HP1307	182	63662000	110360000	97339000	HP1307	182	69742000	62780000	57200000
HP1309	RplN	50S ribosomal protein L14	HP1309	123	47500000	53403000	66329000	HP1309	131	60628000	53120000	43242000
HP1310	RpsQ	30S ribosomal protein S17	HP1310	87	7444500	5142500	2409000	HP1310	87	7680800	8817200	8223600
HP1311	RpmC	50S ribosomal protein L29	HP1311	67	5854500	5819300	5899300	HP1311	67	4493800	3971500	3473600
HP1312	RplP	50S ribosomal protein L16	HP1312	142	66743000	62424000	55034000	HP1312	142	43014000	21502000	33072000
HP1313	RpsC	30S ribosomal protein S3	HP1313	235	23286000	37862000	43619000	HP1313	235	100660000	90174000	73782000
HP1314	RplV	50S ribosomal protein L22	HP1314	123	205150000	218710000	214190000	HP1314	123	106450000	127920000	99217000
HP1315	RpsS	30S ribosomal protein S19	HP1315	94	17756000	26185000	17960000	HP1315	94	16362000	17744000	15293000
HP1316	RplB	50S ribosomal protein L2	HP1316	277	847920000	998370000	871500000	HP1316	277	1033200000	956700000	740660000
HP1317	RplW	50S ribosomal protein L23	HP1317	94	67978000	69539000	66042000	HP1317	94	31472000	29111000	21706000
HP1317	RplW	50S ribosomal protein L23	HP1317	94	9917300	8317700	831040
HP1318	RplD	50S ribosomal protein L4	HP1318	216	182570000	224380000	175230000	HP1318	216	199250000	223590000	184650000
HP1319	RplC	50S ribosomal protein L3	HP1319	192	184490000	240840000	199810000	HP1319	192	210000000	181240000	140130000
HP1320	RpsJ	30S ribosomal protein S10	HP1320	105	55641000	84367000	67082000	HP1320	105	153200000	153340000	112580000
HP1325	FumC	fumarate hydratase	HP1325	464	19744000	34161000	24829000	HP1325	464	30195000	23037000	16665000
HP1332	DnaJ	chaperone protein DnaJ	HP1332	370	1541900	2514900	2386200	HP1332	370	1408000	1632700	223710
HP1335	TrmU	tRNA-specific 2-thiouridylase MnmA	HP1335	349	0	4791600	3801800
HP1338	NikR	nickel responsive regulator						HP1338	149	0	208140	241860
HP1340	ExbD	biopolymer transport protein	HP1340	130	14035000	39090000	34962000
HP1341	TonB	siderophore-mediated iron transport protein	HP1341	278	214860000	235690000	178930000	HP1341	287	17703000	8738800	11393000
HP1342	HopN	outer membrane protein HopN2						HP1342	696	1278000	3057300	479010
HP1344	CorA	magnesium and cobalt transport protein	HP1344	319	3273800	2722400	1712000	HP1344	319	0	3019500	1908100
HP1345	Pgk	phosphoglycerate kinase	HP1345	403	116410000	147050000	124110000	HP1345	403	183040000	154810000	131730000
HP1346	Gap	glyceraldehyde-3-phosphate dehydrogenase	HP1346	357	0	366990	0	HP1346	331	327760	331310	224080
HP1350	Prc	carboxyl-terminal protease	HP1350	455	16588000	16775000	16322000	HP1350	455	908330	695510	984250
HP1356	NadA	quinolinate synthetase	HP1356	337	240040	764600	0
HP1358	HP1358	hypothetical protein	HP1358	169	1923900	1917000	3683600	HP1358	169	3008100	1346700	1303700
HP1362	DnaB	replicative DNA helicase	HP1362	487	357600	188300	192200
HP1369m			HP1369m	660	0	1312000	69475000
HP1371	HP1371	type III restriction enzyme R protein	HP1371	971	546190	944560	1050500	HP1371	936	21624000	23231000	17590000
HP1373	MreB	rod shape-determining protein MreB						HP1373	348	79706000	69263000	61421000
HP1374	CplX	ATP-dependent protease ATP-binding subunit ClpX	HP1374	453	40623000	42528000	30027000	HP1374	449	15796000	11774000	7791600
HP1375	LpxA	UDP-N-acetylglucosamine acyltransferase						HP1375	271	0	0	0
HP1378	ComL	competence lipoprotein	HP1378	221	0	278310	0
HP1379	Lon	ATP-dependent protease La	HP1379	830	32179000	40515000	35805000	HP1379	835	46515000	39535000	37809000
HP1385	Fbp	fructose-1,6-bisphosphatase	HP1385	291	3310500	2232500	2967800	HP1385	291	4760100	3607600	1026300
HP1392	HP1392	fibronectin/fibrinogen-binding protein	HP1392	436	783190	976440	203830	HP1392	436	0	0	832160
HP1393	RecN	DNA repair protein RecN						HP1393	525	653580	0	0
HP1398	Ald	alanine dehydrogenase						HP1398	381	1216000	644560	906500
HP1402	HdsR	type I restriction enzyme R protein (hsdR)	HP1402	992	0	334790	293530	HP1402	205	0	574770	0
HP1403	HdsM	type I restriction enzyme M protein (hsdM)	HP1403	818	0	0	1452500
HP1422	IleS	isoleucyl-tRNA synthetase	HP1422	921	5837900	5477300	3682700
HP1428	HP1428	ribosomal RNA large subunit methyltransferase N	HP1428	358	0	0	31976000	HP1428	358	39444000	0	127390
HP1430	HP1430	ribonuclease J	HP1430	713	100740000	117800000	107470000	HP1430	692	211620000	146110000	114220000
HP1434	PurU	formyltetrahydrofolate deformylase						HP1434	294	0	0	1954000
HP1438	HP1438	lipoprotein	HP1438	394	283200	66601000	362770
HP1441	PpiB	peptidyl-prolyl cis-trans isomerase	HP1441	163	0	0	719020
HP1448			HP1448	569	3392800	9250100	4451000
HP1451	HP1451	hypothetical protein	HP1451	265	1520200	1492900	1392400
HP1453	HomD	outer membrane protein HomD	HP1453	743	2311400	0	1290200
HP1454	HP1454	Hypothetical protein	HP1454	304	0	639280	0
HP1456	Lpp20	LPP20 lipoprotein	HP1456	176	498040000	651680000	618240000	HP1456	176	365350000	330150000	246830000
HP1457	HP1457	hypothetical protein	HP1457	211	50788000	57414000	37963000	HP1457	211	17927000	18875000	12277000
HP1458	Trx2	thioredoxin	HP1458	105	79125000	101100000	87451000	HP1458	105	217890000	179090000	143970000
HP1460	DnaE	DNA polymerase III subunit alpha	HP1460	1212	724620	746430	257200	HP1460	1212	1209600	1045000	1223100
HP1462	HP1462	putative secreted motility protein	HP1462	196	5707400	6455100	6832100	HP1462	196	1092400	1135500	1158800
HP1463			HP1463	226	936740	722270	729510	HP1463	226	737010	602020	1117500
HP1468	IlvE	branched-chain amino acid aminotransferase	HP1468	341	631930	0	1058100	HP1468	341	949940	567310	681210
HP1472	Mod	type IIS restriction enzyme M protein (mod)	HP1472	679	552770	243910	282950
HP1478	UvrD	DNA helicase II (uvrD)	HP1478	682	114540000	120460000	108820000
HP1479	HP1479	Hypothetical protein	HP1479	845	811530	183210000	102770000	HP1479	845	0	1628300	9615900
HP1480	SerS	seryl-tRNA synthetase	HP1480	416	5690700	6321600	7147500	HP1480	416	998380	462690	885880
HP1482	XseB	exodeoxyribonuclease VII small subunit						HP1482	84	0	516100	0
HP1488	HP1488	Drug Exporter-1 (DrugE1)	HP1488	330	13086000	25010000	24531000	HP1488	330	15304000	12029000	8221600
HP1490	TlyC	Co2+ resistance protein (CorC)	HP1490	450	1907900	8539000	4162600	HP1490	446	11696000	6310600	7215600
HP1496	Rpl25	50S ribosomal protein L25/general stress protein Ctc	HP1496	179	41118000	62663000	59413000	HP1496	179	19629000	18232000	17721000
HP1498	HP1498	permease						HP1498	356	0	1252600	0
HP1507	HP1507	saccharopine dehydrogenase	HP1507	400	1872800	4672500	2364900
HP1512	FrpB-3	iron-regulated outer membrane protein	HP1512	864	1528300	1117800	744570	HP1512	878	999930	816170	809480
HP1514	NusA	transcription elongation factor NusA	HP1514	396	0	775740	0	HP1514	396	3553500	3772500	3343200
HP1521	Res	type III restriction enzyme						HP1521	970	0	590120	81062
HP1524	HP1524	Hypothetical protein	HP1524	116	12997000	21202000	24074000	HP1524	116	93459000	85302000	69862000
HP1532	GlmS	glucosamine--fructose-6-phosphate aminotransferase	HP1532	598	2705800	3264700	1697300	HP1532	598	2472200	2293400	0
HP1533	ThyX	FAD-dependent thymidylate synthase	HP1533	209	406770	380950	261860
HP1538	PetC	ubiquinol cytochrome c oxidoreductase, cytochrome c1	HP1538	286	2968700	3957600	4300400	HP1538	286	4526100	2603100	1818000
HP1539	PetB	ubiquinol cytochrome c oxidoreductase, cytochrome b subunit (fbcH)	HP1539	413	658720	0	2870300	HP1539	413	3498600	2817500	2457500
HP1542	HP1542	hypothetical protein	HP1542	101	6554400	5636500	6253900	HP1542	101	1319300	1036600	1183300
HP1543	TagE	toxR-activated protein	HP1543	313	596790	471090	434790	HP1543	312	747670	307580	1169400
HP1550	SecD	preprotein translocase subunit SecD	HP1550	526	1464200	574910	5783900	HP1550	526	2875800	2293800	887510
HP1552	NhaA	Na(+)/H(+) antiporter NhaA						HP1552	439	2444400	2153000	1693600
HP1554	RpsB	30S ribosomal protein S2	HP1554	265	44574000	155980000	127550000	HP1554	265	76432000	75967000	47385000
HP1555	Tfs	elongation factor Ts	HP1555	356	32990000	48805000	39333000	HP1555	356	45874000	34814000	26109000
HP1562	CeuE	iron(III) ABC transporter, periplasmic iron-binding protein (ceuE)	HP1562	334	1337200	1723200	1655000	HP1562	334	4200100	1120600	2227200
HP1563	Tsa	alkyl hydroperoxide reductase	HP1563	199	3912300000	4787700000	4518500000	HP1563	199	2209200000	2409100000	2013400000
HP1564	PlpA	outer membrane lipoprotein						HP1564	272	908120	0	646420
HP1571	RplA	rare lipoprotein A	HP1571	315	7258300	6882600	5730200	HP1571	315	1977500	1759200	1491200
HP1576	MetN	DL-methionine transporter ATP-binding subunit	HP1576	328	3428200	10310000	5729900	HP1576	328	1548700	2874900	2622900
HP1582	PdxJ	pyridoxine 5'-phosphate synthase	HP1582	263	96967000	183340000	150140000	HP1582	263	34534000	26649000	22402000
HP1588	HP1588	protein of unknown function UPF0174	HP1588	254	294100000	282510000	295370000	HP1588	254	195280000	112880000	139350000
P12_01625		Initiator replication protein						P12_01625	533	421140	1087500	415070
P12_00707		putative 3'-5' exonuclease related to the exonuclease domain of PolB						P12_00707	271	571180	170120	266540

## Sheet: Sheet2
Protein ID Nic25_A	Protein Length Nic25_A	Intensity Nic25_A-1	Intensity Nic25_A-2	Intensity Nic25_A-3
HP0003	277	0	733360	1152000		#N/A
HP0010	547	11310000000	14712000000	12343000000		#N/A
HP0011	119	251820000	338780000	300620000		#N/A
HP0013	351	9567900	9995400	8968700		HP0013
HP0014	276	6853500	7448500	8974800		HP0014
HP0026	427	79897000	129650000	99948000		#N/A
HP0027	426	53432000	91498000	93790000		#N/A
HP0028	176	9440500	9242000	9503400		HP0028
HP0056	1186	45744000	63458000	52878000		#N/A
HP0067	266	10865000	14613000	13382000		#N/A
HP0068	200	133960000	171520000	140200000		#N/A
HP0068	200	1145800	0	961120		#N/A
HP0069	249	5791400	9504400	9889600		#N/A
HP0072	254	2046600000	3501700000	3313400000		#N/A
HP0075	446	0	215520	353470		#N/A
HP0076	90	7973900	6195900	7552900		#N/A
HP0083	130	88273000	108240000	93655000		#N/A
HP0084	142	3514600	5689800	2843900		#N/A
HP0084	142	0	0	627090		#N/A
HP0086	451	222620000	197050000	217600000		#N/A
HP0087	458	2044900	2116900	2196000		HP0087
HP0088	677	19491000	29671000	26409000		#N/A
HP0096	315	6387100	9814100	12096000		HP0096
HP0098	487	0	1466200	3452200		#N/A
HP0099	676	464490000	660540000	696320000		#N/A
HP0103	552	764060000	1097900000	1040200000		#N/A
HP0109	621	680420000	831640000	658200000		#N/A
HP0110	191	14147000	10714000	10632000		#N/A
HP0115	515	1576100	1655300	4348800		#N/A
HP0116	737	3674800	7191100	3114800		#N/A
HP0121	374	0	1726100	1186100		#N/A
HP0123	613	837870	1350100	1119200		#N/A
HP0124	204	0	0	357400		#N/A
HP0126	117	943860	0	0		#N/A
HP0129	141	687260	191560	996130		HP0129
HP0129	144	52866000	49460000	46618000		HP0129
HP0130	262	268360000	336960000	199300000		HP0130
HP0134	450	3017600	1840800	2841200		#N/A
HP0135	45	75028000	54007000	28303000		HP0135
HP0136	153	394630	1230300	1433200		#N/A
HP0137	212	1516900	2346700	2507800		HP0137
HP0138	482	118810000	107980000	114270000		HP0138
HP0145	233	4234000	0	806750		#N/A
HP0147	293	71255000	104860000	95052000		#N/A
HP0148	69	13491000	19600000	18915000		HP0148
HP0153	348	25161000	34549000	24023000		#N/A
HP0154	427	581680	2365200	477370		#N/A
HP0159	379	0	1943800	0		#N/A
HP0162	267	1101200	2951500	1591000		HP0162
HP0163	324	181110	157660	207160		#N/A
HP0166	226	26148000	27643000	26892000		#N/A
HP0169	427	502400	1571300	1160000		#N/A
HP0170	244	81494000	107190000	99808000		HP0170
HP0175	300	47211000	64773000	59890000		#N/A
HP0176	308	23882000	34283000	37730000		#N/A
HP0177	188	124220000	243190000	12497000		#N/A
HP0181	237	34804000	31740000	26336000		HP0181
HP0182	502	2235200	1746000	966060		#N/A
HP0184	207	2584100	2847500	3175300		HP0184
HP0185	264	1606100000	2044400000	1701600000		HP0185
HP0191	246	2467300	1902300	3911000		#N/A
HP0192	715	8352600	8965100	12963000		#N/A
HP0193	256	44683000	40285000	32377000		#N/A
HP0196	337	5724600	1804600	387990		#N/A
HP0197	386	108550000	116040000	108800000		#N/A
HP0201	340	0	3978700	1469800		#N/A
HP0202	332	1644300	1394200	2927500		#N/A
HP0207	369	4865300	6511400	5229600		#N/A
HP0210	622	180440000	211470000	287280000		#N/A
HP0214	553	1377500	305750	0		#N/A
HP0220	388	5739700	6235100	5660000		#N/A
HP0221	327	8923900	9949100	3673800		#N/A
HP0224	340	16547000	21387000	12163000		#N/A
HP0229	484	18316000	25062000	18920000		#N/A
HP0231	266	23814000	26438000	23997000		HP0231
HP0232	216	31749000	28961000	23835000		HP0232
HP0243	145	216170000	382240000	297020000		#N/A
HP0247	492	117800000	166660000	117780000		#N/A
HP0264	857	22776000	26404000	24543000		#N/A
HP0269	438	1984800	3415600	2437800		HP0269
HP0280	329	349690	680500	383320		#N/A
HP0286	551	709110	1109000	787530		#N/A
HP0294	340	26625000	29237000	29383000		#N/A
HP0296	105	94665000	118850000	91706000		#N/A
HP0297	89	0	0	0		#N/A
HP0301	288	1785900	4730800	2664900		#N/A
HP0306	431	1140800	6243100	914410		#N/A
HP0309	293	403620	0	322000		HP0309
HP0310	304	3591200	12214000	4252700		HP0310
HP0318	252	32772000	44173000	36234000		HP0318
HP0320	82	7822300	10648000	8988500		#N/A
HP0322	522	193300000	262870000	195430000		HP0322
HP0322	522	0	1069000	0		HP0322
HP0330	331	1133800	627110	602360		#N/A
HP0331	269	463120	4470500	8352400		#N/A
HP0338	187	18777000	21352000	17957000		HP0338
HP0349	539	55124000	70872000	68683000		#N/A
HP0351	568	2213000	3018400	2895300		#N/A
HP0352	344	420480	3033500	1617600		#N/A
HP0355	603	0	911630	481270		#N/A
HP0358	512	6455600	9435400	4903400		HP0358
HP0360	345	10057000	11843000	10140000		#N/A
HP0370	456	0	368750	255390		#N/A
HP0371	158	32061000	53759000	39017000		#N/A
HP0372	189	1706000	1065300	1675000		#N/A
HP0385	76	8418600	12753000	10951000		HP0385
HP0390	167	64249000	71352000	60847000		#N/A
HP0391	166	1667400	3029600	1138000		#N/A
HP0392	810	96414000	148490000	122630000		#N/A
HP0399	557	25570000	23084000	63415000		#N/A
HP0400	275	1603200	4339400	2643300		#N/A
HP0409	509	0	1046700	382700		#N/A
HP0410	250	110520000	147960000	129960000		#N/A
HP0415	624	6340400	6068300	2575600		HP0415
HP0416	390	3349900	1502700	3086900		#N/A
HP0416	390	0	0	1781600		#N/A
HP0417	651	2514500	6923500	5863500		#N/A
HP0421	390	5998900	9041600	4220200		#N/A
HP0466	256	21975000	23531000	25301000		HP0466
HP0470	579	77159000	101070000	92858000		#N/A
HP0476	464	0	476200	1298300		#N/A
HP0480	461	353100	926900	1046800		#N/A
HP0485	315	1159200	1880100	512950		HP0485
HP0486	529	4845100	3815800	2755700		#N/A
HP0490	379	4064900	7641900	2672500		HP0490
HP0491	63	3669800	1984300	3010600		#N/A
HP0492	281	27755000	73301000	82070000		HP0492
HP0492	281	0	0	4514500		HP0492
HP0500	375	0	974730	411530		#N/A
HP0508	451	31544000	38391000	42601000		HP0508
HP0512	482	89813000	107500000	100120000		#N/A
HP0514	150	47576000	58950000	66676000		#N/A
HP0516	444	5288000	7118300	4012900		#N/A
HP0522	482	31537000	29999000	27760000		#N/A
HP0524	749	22948000	27021000	20809000		#N/A
HP0526	200	1892000	3004000	1683800		#N/A
HP0527	384	939320	2807500	2709500		#N/A
HP0532	281	5897800	2025900	5470800		#N/A
HP0538	307	2010200	3537700	3317500		#N/A
HP0544	982	3741000	3209500	2857900		#N/A
HP0547	1216	1980100000	2597400000	2006500000		#N/A
HP0550	439	427880	1034300	1867400		#N/A
HP0554	325	43481000	39806000	35778000		HP0554
HP0558	413	3042800	4268200	6153600		#N/A
HP0559	79	12382000	11971000	8569800		#N/A
HP0561	248	2481300	6944500	5320300		#N/A
HP0562	71	14958000	12683000	13018000		#N/A
HP0565	216	2525400	982970	1615200		HP0565
HP0577	291	1838700	2697500	2277400		#N/A
HP0582	318	8080100	12718000	9515000		#N/A
HP0586	980	1023300	5536600	4778300		HP0586
HP0588	114	1450700	3788600	2645000		#N/A
HP0589	376	20978000	28963000	24741000		#N/A
HP0590	274	1228800	3641900	13345000		#N/A
HP0591	185	11087000	20234000	20388000		#N/A
HP0596	213	5793800	6677800	4677200		HP0596
HP0599	434	43321000	70524000	30463000		HP0599
HP0600	218	6415800	16355000	6427600		#N/A
HP0600	590	6330300	0	0		#N/A
HP0601	511	59559000	70713000	68197000		#N/A
HP0605	478	46387000	58551000	49495000		#N/A
HP0606	225	11474000	8192600	8772000		#N/A
HP0614	111	5980400	6412200	7093500		HP0614
HP0617	578	732840	624570	402820		#N/A
HP0618	192	5825500	9803700	9309000		#N/A
HP0620	174	2298500	3460700	3771300		#N/A
HP0626	402	704970	4638700	5235900		#N/A
HP0632	319	10603000	13342000	9447200		#N/A
HP0637	151	9471400	9954000	9053200		HP0637
HP0638	309	14442000	14578000	13233000		#N/A
HP0649	469	4812900	5034900	2746900		#N/A
HP0653	168	51272000	76428000	66348000		#N/A
HP0654	372	437320	345790	2590400		HP0654
HP0655	882	1283300	3759000	2398300		#N/A
HP0659	420	1148300	2075200	1139900		HP0659
HP0680	789	0	6644700	5533000		#N/A
HP0683	434	0	0	560940		#N/A
HP0699	335	0	126490	0		HP0699
HP0701	830	5641300	6706500	5785900		#N/A
HP0721	154	114230000	142820000	115500000		HP0721
HP0746	420	900380	4112900	1252200		#N/A
HP0760	530	17989000	18986000	14539000		HP0760
HP0763	294	269540	640050	1380300		#N/A
HP0775	776	2784900	6727000	5490700		#N/A
HP0777	267	2168200	3083000	1786500		#N/A
HP0779	853	36493000	42053000	37636000		#N/A
HP0786	866	46163000	55648000	54831000		#N/A
HP0786	866	0	885520	0		#N/A
HP0791	687	21079000	31517000	30414000		#N/A
HP0795	452	24181000	26523000	28838000		#N/A
HP0797	261	357890000	439910000	418650000		#N/A
HP0804	345	828890	342530	0		#N/A
HP0809	184	0	0	317550		#N/A
HP0815	258	4136100	3481400	2790500		#N/A
HP0816	258	5266400	3389200	5178100		#N/A
HP0822	422	4315300	2110600	3040800		#N/A
HP0824	107	30790000	35747000	35758000		#N/A
HP0825	312	0	0	267460		#N/A
HP0829	501	10652000	11965000	12897000		#N/A
HP0833	293	0	179280	0		HP0833
HP0835	97	4703500	8217100	8730300		#N/A
HP0837	202	7861300	9552400	6099400		HP0837
HP0850	530	9000600	15373000	11897000		#N/A
HP0853	534	49677000	59318000	54682000		#N/A
HP0858	464	3718000	2335800	2408500		#N/A
HP0863	543	27006000	39582000	24938000		#N/A
HP0866	165	375920	0	0		#N/A
HP0867	387	882530	0	0		#N/A
HP0875	506	381370000	411850000	418910000		#N/A
HP0900	243	53257000	77524000	65167000		#N/A
HP0912	515	880230	1053400	1189800		#N/A
HP0913	513	1867200	1026900	1511300		#N/A
HP0919	1086	137750000	148600000	151770000		#N/A
HP0930	268	526030	0	993790		#N/A
HP0948	338	3173200	9526100	7995100		HP0948
HP0950	290	1763400	4034500	2889000		#N/A
HP0958	260	19869000	20802000	18309000		HP0958
HP0973	363	7028000	12516000	9394400		HP0973
HP0977	488	246800	0	391800		#N/A
HP0978	494	141320000	159730000	144030000		#N/A
HP0979	386	131860000	190370000	152210000		#N/A
HP1010	676	4642200	4027500	4725400		#N/A
HP1014	263	2049800	2804900	0		#N/A
HP1019	476	27748000	41265000	28917000		#N/A
HP1021	299	1641300	3686700	2111700		HP1021
HP1027	151	19518000	15573000	16486000		#N/A
HP1035	457	0	0	14590000		#N/A
HP1037	358	77782000	95781000	91278000		#N/A
HP1038	171	29690000	49507000	41433000		#N/A
HP1043	224	23689000	43530000	33454000		HP1043
HP1045	663	34330000	38215000	45979000		#N/A
HP1048	947	37875000	41568000	24131000		#N/A
HP1050	294	0	0	0		#N/A
HP1060	161	3523400	4271400	4111600		#N/A
HP1060	161	4785300	4345400	5983600		#N/A
HP1069	633	174990000	180200000	150300000		#N/A
HP1073	67	434460	3238700	1619300		#N/A
HP1088	642	0	492070	479000		#N/A
HP1090	859	2035100	1863200	1550700		#N/A
HP1103	337	5595300	7594900	6525000		#N/A
HP1108	187	26166000	28863000	27476000		#N/A
HP1109	131	42111000	64876000	52519000		#N/A
HP1110	340	8748200	14747000	12441000		#N/A
HP1111	315	23758000	35872000	29139000		#N/A
HP1118	568	6385700	3779700	4618700		#N/A
HP1123	186	1376500	1218200	700570		#N/A
HP1124	332	1205600	1359900	671750		HP1124
HP1125	180	113470000	170220000	127300000		#N/A
HP1131	124	2533900	1272600	1861300		#N/A
HP1132	467	284330000	377530000	437900000		#N/A
HP1133	302	4123200	3543500	7246200		#N/A
HP1134	504	506590000	608620000	542380000		#N/A
HP1135	207	1206600	10499000	5923000		#N/A
HP1136	172	779010	0	1876100		#N/A
HP1138	291	7154300	13764000	7749100		HP1138
HP1139	264	4033800	4385800	4661400		#N/A
HP1143	434	14730000	33481000	27835000		HP1143
HP1147	119	137640000	180740000	120950000		#N/A
HP1151	77	4530400	20433000	9838600		#N/A
HP1152	449	43435000	73565000	47628000		#N/A
HP1157	1221	1212600	1316800	1067900		#N/A
HP1161	165	417590000	449470000	375460000		#N/A
HP1166	546	2093200	1329100	1333700		#N/A
HP1172	278	28142000	37041000	41133000		#N/A
HP1173	186	2707900	3799300	4325000		HP1173
HP1174	408	7622800	3087300	0		#N/A
HP1177	642	55670000	43058000	57283000		#N/A
HP1195	693	85583000	118400000	100380000		#N/A
HP1196	156	308140000	310330000	228140000		#N/A
HP1197	136	8613300	25864000	21900000		#N/A
HP1198	376	156780000	211570000	174540000		#N/A
HP1199	126	202570000	286290000	261490000		#N/A
HP1200	165	15002000	25336000	13737000		#N/A
HP1201	235	374570000	458480000	339000000		#N/A
HP1202	142	11847000	14862000	11247000		#N/A
HP1203	176	5305100	8026000	1589400		#N/A
HP1205	400	5555500000	7495900000	6014700000		#N/A
HP1229	406	2864900	4176400	4616900		#N/A
HP1236	184	2055100	2263100	2258300		HP1236
HP1237	376	38370000	42113000	30660000		#N/A
HP1241	848	12597000	13213000	10879000		#N/A
HP1244	86	25300000	38415000	26801000		#N/A
HP1246	143	62348000	68989000	63131000		#N/A
HP1261	160	4064100	4722400	2254500		#N/A
HP1262	266	25130000	32244000	35414000		#N/A
HP1263	410	4556800	6771200	4158000		#N/A
HP1266	844	53899000	58712000	63110000		#N/A
HP1268	221	42377000	47011000	20789000		#N/A
HP1275	459	21581000	25550000	26190000		#N/A
HP1286	183	5882000	10503000	6720900		HP1286
HP1292	117	51603000	63461000	46443000		#N/A
HP1293	345	394350000	485110000	390280000		#N/A
HP1294	209	465160000	589600000	504620000		#N/A
HP1295	132	72303000	81315000	73572000		#N/A
HP1296	147	177850000	175190000	178000000		#N/A
HP1301	134	240960000	271200000	220310000		#N/A
HP1302	148	189120000	223800000	152050000		#N/A
HP1303	119	123320000	127410000	110200000		#N/A
HP1304	179	36747000	38264000	41939000		#N/A
HP1305	132	55079000	59665000	53697000		#N/A
HP1307	182	63662000	110360000	97339000		#N/A
HP1309	123	47500000	53403000	66329000		#N/A
HP1310	87	7444500	5142500	2409000		#N/A
HP1311	67	5854500	5819300	5899300		#N/A
HP1312	142	66743000	62424000	55034000		#N/A
HP1313	235	23286000	37862000	43619000		#N/A
HP1314	123	205150000	218710000	214190000		#N/A
HP1315	94	17756000	26185000	17960000		#N/A
HP1316	277	847920000	998370000	871500000		#N/A
HP1317	94	9917300	8317700	831040		#N/A
HP1317	94	67978000	69539000	66042000		#N/A
HP1318	216	182570000	224380000	175230000		#N/A
HP1319	192	184490000	240840000	199810000		#N/A
HP1320	105	55641000	84367000	67082000		#N/A
HP1325	464	19744000	34161000	24829000		#N/A
HP1332	370	1541900	2514900	2386200		#N/A
HP1341	278	214860000	235690000	178930000		#N/A
HP1344	319	3273800	2722400	1712000		#N/A
HP1345	403	116410000	147050000	124110000		#N/A
HP1346	357	0	366990	0		#N/A
HP1350	455	16588000	16775000	16322000		#N/A
HP1358	169	1923900	1917000	3683600		HP1358
HP1371	971	546190	944560	1050500		HP1371
HP1374	453	40623000	42528000	30027000		#N/A
HP1379	830	32179000	40515000	35805000		#N/A
HP1385	291	3310500	2232500	2967800		#N/A
HP1392	436	783190	976440	203830		HP1392
HP1402	992	0	334790	293530		#N/A
HP1428	358	0	0	31976000		HP1428
HP1430	713	100740000	117800000	107470000		HP1430
HP1456	176	498040000	651680000	618240000		#N/A
HP1457	211	50788000	57414000	37963000		HP1457
HP1458	105	79125000	101100000	87451000		#N/A
HP1460	1212	724620	746430	257200		#N/A
HP1462	196	5707400	6455100	6832100		HP1462
HP1463	226	936740	722270	729510		#N/A
HP1468	341	631930	0	1058100		#N/A
HP1479	845	811530	183210000	102770000		HP1479
HP1480	416	5690700	6321600	7147500		#N/A
HP1488	330	13086000	25010000	24531000		HP1488
HP1490	450	1907900	8539000	4162600		#N/A
HP1496	179	41118000	62663000	59413000		#N/A
HP1512	864	1528300	1117800	744570		#N/A
HP1514	396	0	775740	0		#N/A
HP1524	116	12997000	21202000	24074000		HP1524
HP1532	598	2705800	3264700	1697300		#N/A
HP1538	286	2968700	3957600	4300400		#N/A
HP1539	413	658720	0	2870300		#N/A
HP1542	101	6554400	5636500	6253900		HP1542
HP1543	313	596790	471090	434790		#N/A
HP1550	526	1464200	574910	5783900		#N/A
HP1554	265	44574000	155980000	127550000		#N/A
HP1555	356	32990000	48805000	39333000		#N/A
HP1562	334	1337200	1723200	1655000		#N/A
HP1562	337	4763300	50459000	864790		#N/A
HP1563	199	3912300000	4787700000	4518500000		#N/A
HP1571	315	7258300	6882600	5730200		#N/A
HP1576	328	3428200	10310000	5729900		#N/A
HP1582	263	96967000	183340000	150140000		#N/A
HP1588	254	294100000	282510000	295370000		HP1588
HP0001	139	12917000	23040000	8261300		#N/A
HP0017	788	975100	1375100	0		#N/A
HP0019	322	1387400	540170	1366100		#N/A
HP0030	88	444510	6665400	161870		HP0030
HP0047	333	527650	0	553620		#N/A
HP0059	280	0	2809200	0		HP0059
HP0080	581	195770	385550	373690		HP0080
HP0082	88	5576600	7742000	6519600		#N/A
HP0085	63	1390800	0	0		HP0085
HP0089	231	0	711050	0		#N/A
HP0090	310	1816100	1266300	1681000		#N/A
HP0105	153	1115500	947430	580080		#N/A
HP0114	629	738150	0	0		HP0114
HP0120	406	281020	272480	0		HP0120
HP0150	194	0	824950	1689600		HP0150
HP0198	138	637920	1284800	831210		#N/A
HP0203	101	0	312340	313760		HP0203
HP0204	128	1552000	0	1564300		HP0204
HP0213	622	151120	433510	200180		#N/A
HP0223	316	405260	0	921510		#N/A
HP0242	95	0	1043800	783750		HP0242
HP0244	377	0	110960	0		#N/A
HP0250	517	5641400	4404500	2415200		#N/A
HP0255	412	0	435310	0		#N/A
HP0255	412	0	0	0		#N/A
HP0263	674	0	2125100	708010		HP0263
HP0268	81	358620	706250	1553400		HP0268
HP0270	218	548960	1803400	491860		HP0270
HP0271	327	0	1376200	279470		HP0271
HP0279	337	1688500	0	536960		#N/A
HP0284	524	593680	302910	230910		HP0284
HP0316	93	5255700	11370000	4027400		HP0316
HP0319	542	0	67051000	63248000		#N/A
HP0353	257	0	574970	0		#N/A
HP0353	257	0	0	0		#N/A
HP0380	449	0	1857000	3455100		#N/A
HP0389	214	13144000	28279000	23229000		#N/A
HP0393	313	0	416700	576030		#N/A
HP0397	525	1056200	383050	2039200		#N/A
HP0403	329	7083600	7195400	10690000		#N/A
HP0408	163	0	11306000	53147000		HP0408
HP0441	613	86615	0	0		#N/A
HP0468	496	0	289950	510720		HP0468
HP0499	356	0	268640	0		#N/A
HP0509	460	407800	0	282410		#N/A
HP0510	255	304770	522130	161180		#N/A
HP0515	207	0	0	301130		#N/A
HP0519	285	358340	0	0		HP0519
HP0529	536	1737800	0	0		#N/A
HP0537	377	1327900	1249700	4313900		#N/A
HP0541	338	0	0	0		#N/A
HP0551	68	1710800	3120900	2622100		#N/A
HP0572	180	0	0	337960		#N/A
HP0583	299	452900	1921400	1154100		HP0583
HP0595	491	478460	992020	811200		HP0595
HP0630	195	0	0	964680		#N/A
HP0657	447	2343100	0	2717600		#N/A
HP0658	475	2704800	1433300	1238600		#N/A
HP0665	458	3509500	86020000	0		#N/A
HP0666	434	0	0	1794100		#N/A
HP0672	391	2469300	0	0		#N/A
HP0687	643	25158000	43602000	32696000		#N/A
HP0690	392	0	158310	0		#N/A
HP0692	208	0	248740	0		#N/A
HP0695	714	40086000	56099000	50432000		#N/A
HP0696	766	18867000	20348000	7439100		HP0696
HP0697	167	6939600	6262600	3876300		HP0697
HP0731	571	0	1948500	666820		#N/A
HP0734	440	255850	0	0		HP0734
HP0740	494	0	428310	0		#N/A
HP0742	319	5248000	6218500	5255000		#N/A
HP0745	328	0	3245700	0		#N/A
HP0751	120	0	360580	0		#N/A
HP0752	686	17419000	0	0		#N/A
HP0783	176	3276000	872240	1387200		HP0783
HP0790	425/403	0	887520	254400		#N/A
HP0802	193	531640	0	518470		#N/A
HP0821	126	2559900	1195900	1432300		#N/A
HP0826	274	1188600	3000800	3227000		#N/A
HP0827	83	736560	326200	0		HP0827
HP0830	313	0	2416400	183820		#N/A
HP0832	263	0	936770	171530		#N/A
HP0840	328	16212000	10838000	10545000		#N/A
HP0857	193	0	0	559960		#N/A
HP0859	330	0	440170	1246500		#N/A
HP0886	168	962060	2808700	2630600		#N/A
HP0888	256	1467900	3312200	2821700		#N/A
HP0894	89	0	445810	1244000		HP0894
HP0896	168	2934400	2097300	3040500		#N/A
HP0908	606	11050000	0	0		#N/A
HP0910	378	0	0	3335200		#N/A
HP0943	411	299680	2272900	247490		#N/A
HP0954	211	16847000	18185000	17570000		#N/A
HP0960	299	1109400	2668700	1106100		#N/A
HP0964	605	0	189310	0		HP0964
HP0972	702	1558300	1242000	1492700		#N/A
HP0975	94	668160	5219300	2707200		#N/A
HP1000	223	435220	0	433710		HP1000
HP1011	352	231270	89239000	19740000		#N/A
HP1011	352	0	0	1097600		#N/A
HP1012	445	563260	221150	0		#N/A
HP1067	125	1451800	1509000	3001500		#N/A
HP1074	296	889460	2812700	2208200		HP1074
HP1079	395	1382500	4023800	4601700		HP1079
HP1079	368	889710	2518700	3351900		HP1079
HP1083	480	652380	1713100	0		#N/A
HP1104	349	2676200	5958100	5767400		#N/A
HP1114	659	0	289330	1844500		#N/A
HP1126	418	7288500	8948600	3283000		#N/A
HP1137	145	0	0	324890		#N/A
HP1153	873	0	0	0		#N/A
HP1155	354	0	0	0		#N/A
HP1155	354	1185100	2240600	0		#N/A
HP1156	697	106390000	0	468400		#N/A
HP1190	443	1161500	0	0		#N/A
HP1193	330	857250	1262300	574740		HP1193
HP1213	689	3510700	9571200	10606000		#N/A
HP1223	113	4236100	13933000	4689000		HP1223
HP1227	97	0	3387900	0		#N/A
HP1242	77	0	1415300	201490		HP1242
HP1243	1012	0	1507600	586700		#N/A
HP1248	645	0	0	1058100		#N/A
HP1257	202	651320	761410	389840		#N/A
HP1259	204	9640900	9586400	10491000		HP1259
HP1264	77	1373600	2562400	2735000		#N/A
HP1274	792	1985300	3806200	4147600		#N/A
HP1285	231	1285700	1756400	0		#N/A
HP1335	349	0	4791600	3801800		#N/A
HP1340	130	14035000	39090000	34962000		#N/A
HP1356	337	240040	764600	0		#N/A
HP1362	487	357600	188300	192200		#N/A
HP1369m	660	0	1312000	69475000		#N/A
HP1369m	751	0	0	0		#N/A
HP1378	221	0	278310	0		#N/A
HP1403	818	0	0	1452500		#N/A
HP1422	921	5837900	5477300	3682700		#N/A
HP1438	394	283200	66601000	362770		HP1438
HP1441	163	0	0	719020		#N/A
HP1448	569	3392800	9250100	4451000		#N/A
HP1451	265	1520200	1492900	1392400		HP1451
HP1453	743	2311400	0	1290200		#N/A
HP1454	304	0	639280	0		HP1454
HP1472	679	552770	243910	282950		#N/A
HP1478	682	114540000	120460000	108820000		#N/A
HP1507	400	1872800	4672500	2364900		HP1507
HP1507	400	0	626510	0		HP1507
HP1513	387	487100	0	0		#N/A
HP1523	624	0	0	322930		#N/A
HP1533	209	406770	380950	261860		#N/A
Nic_D_00168	619	0	0	3354500		#N/A
Nic_D_00206	71	0	163290	72587		#N/A
Nic_D_00340	592	1772000	1887200	886600		#N/A
Nic_D_00752	265	11544000	11034000	8530100		#N/A
