# Supplementary material for: Comparative Analysis of Two Helicobacter pylori Strains using Genomics and Mass Spectrometry-Based Proteomics
Source: Front Microbiol. 2016 Nov 11;7:1757. doi: 10.3389/fmicb.2016.01757 (PMC5104757; doi:10.3389/fmicb.2016.01757)
Supplement: FIGURE S1 — High reproducibility was observed when comparing different individual injections and LPI lanes with a minimum Spearman rank correlation between 0.83 and 0.94. (Top left) Three different LPI sample lanes (Lanes 1, 2, and 3) for H. pylori D (corresponding to Nic25_A) and the corresponding three injections (D1.1, D1.2, D1.3; D2.1, D2.2, D2.3; D3.1, D3.2, and D3.3) for each LPI sample lane. (Top right) Corresponding LPI sample lanes (Lanes 1, 2, and 3) for H. pylori P12 and the corresponding three injections (P1.1, P1.2, P1.3; P2.1, P2.2, P2.3; P3.1, P3.2, and P3.3) for each LPI sample lane. [file Data_Sheet_1.ZIP › Supplementary/Final Supporting information File 5 - Processed TMT.xlsx]

## Sheet: Sheet1
	Reporter intensity Nic25_A11	Reporter intensity Nic25A-2	Reporter intensity Nic25_A-3	Reporter intensity P12-1	Reporter intensity P12-2	Reporter intensity P12-3
HP0126	0	0	0	23423	22996	22841
HP0175	0	0	0	25371	24544	22835
HP0492	0	0	0	71631	73226	69100
HP0520	0	0	0	15089	15031	15292
HP0562	0	0	0	28962	31551	30775
HP0591	0	0	0	43810	47032	44685
HP0599	0	0	0	72568	68746	67947
HP0979	0	0	0	55082	54084	54804
HP1236	0	0	0	7385.8	6603.2	6229.1
HP1244	0	0	0	12429	11839	11484
HP1303	0	0	0	23340	25333	23578
HP1109	1592	2116.8	1552.7	0	0	0
HP1043	1700.8	3061.6	2654.9	0	0	0
HP1255	2190.9	2084.2	1401.4	145910	137280	140190
HP1524	2795.9	1813.5	2211.6	8124.2	7721.2	8647.2
HP0170	2970.4	3199.3	3014.4	0	0	0
HP1369m	2998.1	3463.9	5341.7	0	0	0
HP0508	3478.4	3079.5	3370.3	0	0	0
HP1345	3548.8	4396.2	3963	4434	4970.2	5515.3
HP1295	3551.6	4799.3	5124.4	5310.2	4934.2	4066.9
HP1309	3714.3	3696.2	3966.9	0	0	0
HP0791	6811.6	7737.8	8389.9	15275	15272	13390
HP0618	8228.8	9829.4	11451	19695	24055	25076
HP1177	8578.4	8295.2	10012	13903	14857	13467
HP0786	8934.7	10333	11722	0	0	0
HP1304	10002	12192	10753	12924	12986	11250
HP0147	11214	11978	11274	9783	9442.9	9132.7
HP1045	11277	13057	11730	26856	26746	27805
HP0512	12135	11654	14512	1430.7	2828.9	1846.2
HP0399	14726	15896	15769	0	0	0
HP0138	14997	19938	18422	12235	12779	10873
HP0824	15184	16373	16782	18605	20813	18740
HP1307	15318	17934	18154	17225	17619	18096
HP1305	17069	17649	18945	15947	16169	16559
HP0318	18034	18888	18384	13990	13656	12097
HP0176	18325	19186	19384	23951	24714	21568
HP1172	20072	23205	24366	19269	18987	18509
HP0125	20731	24634	23382	31841	31083	30598
HP0779	21569	22956	20911	23953	22310	21448
HP1048	21808	23882	20124	47476	43454	42697
HP0538	23344	28395	28793	0	0	0
HP0224	23603	26182	22584	20882	20641	21553
HP1308	23727	25078	24605	16581	16457	17144
HP1161	24011	22805	22024	12642	11623	10436
HP1312	24905	27811	26650	0	0	0
HP0088	25439	29197	27999	27617	25817	25277
HP0491	26322	29552	29886	58980	57513	56526
HP1111	27739	30722	32996	41592	41205	42208
HP0653	28779	32074	32839	82583	80505	78846
HP0296	29668	33050	31059	39389	38966	37727
HP1314	30105	33399	30795	43919	44263	44170
HP0068	30287	30065	29274	49404	47166	47532
HP1151	31189	34849	33924	35786	34615	33664
HP1319	31208	38836	38715	41032	39717	41193
HP0083	31232	34507	34677	33539	31605	31162
HP1202	31383	32232	33316	87527	83016	86279
HP0978	31635	40798	38388	46265	46201	41805
HP0294	31889	36029	32435	11963	12518	12072
HP1104	34004	38009	36637	20949	22584	20718
HP0026	34834	36467	36091	8515.4	8580.1	8616.7
HP1582	37440	36881	35661	14909	14370	14192
HP1571	38666	41986	38589	0	0	0
HP1132	39071	40769	40873	54622	55189	52621
HP0835	42941	48747	44712	63835	68372	69454
HP1320	43557	49864	43756	65376	64983	64266
HP0166	44501	53509	52055	15625	15573	14044
HP0232	46325	47848	49848	42947	42065	44512
HP0247	47725	50284	51925	75049	77323	70752
HP0837	48171	51740	50115	51838	54672	50571
HP0243	48816	51160	49520	28807	24819	26035
HP0900	49626	52894	53112	42462	44101	45862
HP1430	51260	61386	59859	92213	89086	88202
HP0601	51789	52145	55540	69889	67341	61506
HP1554	53287	58451	54680	61742	56645	55353
HP0797	54248	59787	61313	158720	159780	151650
HP0135	57086	63908	64676	77588	74044	76167
HP0011	58050	60146	59591	65738	62418	61159
HP1488	58177	63334	65610	62057	58428	54549
HP1108	60292	61934	64393	81931	86756	84195
HP0086	61250	52027	52731	33097	32756	33204
HP1197	62594	65259	67376	79599	80271	78327
HP0390	65838	74414	72131	80241	73885	69501
HP0638	67056	71395	64980	62294	62681	57862
HP1302	67858	82760	77312	73722	72543	66915
HP0721	73739	90472	85993	62434	62989	62616
HP1195	78275	90009	88797	108700	114210	111480
HP1019	78546	87972	89775	77290	81557	79906
HP1341	78828	96116	92205	28345	25299	26412
HP1147	81092	87531	82256	75740	76440	77358
HP1262	84769	89648	90127	88682	84273	83318
HP1293	85209	94960	89667	74177	72040	73682
HP0197	86052	108300	105560	77705	82768	79830
HP1296	86766	98273	91096	96410	95454	92546
HP0153	90053	96129	88411	86381	85057	92781
HP0129	98410	105610	100160	94554	100250	94042
HP1196	102640	104270	101210	108640	100380	99166
HP1199	106440	119030	114630	106000	101250	102340
HP0322	121220	133360	131260	254280	249920	242790
HP1313	125390	144950	147770	176850	181930	174940
HP1301	125470	139890	140390	93060	95338	89288
HP0027	131270	139070	136930	89088	84453	84410
HP1318	133770	143360	139350	186010	182370	174280
HP1198	140450	155980	143690	926480	930260	889410
HP0863	142330	147870	142390	145630	139360	134340
HP1588	148490	161850	156630	129510	130770	121960
HP0410	148870	158240	156960	201820	190280	186160
HP0132	152270	205170	218070	320620	345650	321800
HP0919	161760	176240	167320	49965	49932	48222
HP1294	163610	189860	185920	156330	167460	149790
HP0130	169130	180050	160070	103900	101310	98059
HP1317	174740	194630	184220	157440	150300	152240
HP1125	183480	200360	212570	296210	305640	291520
HP0210	194330	214620	221330	132480	140580	143490
HP1069	231510	244610	235310	338280	333880	323160
HP0392	251740	266210	253140	129960	123660	118670
HP1456	269690	297810	303090	247390	237770	230960
HP0103	288910	317060	295260	223130	219980	222500
HP0109	317430	374760	360780	241960	239730	239380
HP1134	327790	373510	391910	411430	413180	400450
HP0099	355450	399910	394170	0	0	0
HP1205	383500	452740	439650	498750	500480	492730
HP0875	388380	425200	410630	313890	286980	279470
HP1316	400370	454410	443330	508670	519770	498270
HP1201	431890	473570	456680	432200	432750	436470
HP1563	576790	585380	643360	419270	404440	406630
HP0185	628250	726160	673680	582390	586910	575740
HP0072	705740	759430	768440	722230	676050	676940
HP0547	966820	1178400	1082200	1930700	2008200	1966300
HP0010	1071900	1192900	1219200	1838600	1880100	1818100
babA/babB	0	0	0	37470	36558	30463
HP0073	0	0	0	418120	417880	402420
HP0637	0	0	0	42971	43643	42885
HP1562	0	0	0	28505	27076	25872
