# Supplementary material for: Comparative Analysis of Two Helicobacter pylori Strains using Genomics and Mass Spectrometry-Based Proteomics
Source: Front Microbiol. 2016 Nov 11;7:1757. doi: 10.3389/fmicb.2016.01757 (PMC5104757; doi:10.3389/fmicb.2016.01757)
Supplement: FIGURE S1 — High reproducibility was observed when comparing different individual injections and LPI lanes with a minimum Spearman rank correlation between 0.83 and 0.94. (Top left) Three different LPI sample lanes (Lanes 1, 2, and 3) for H. pylori D (corresponding to Nic25_A) and the corresponding three injections (D1.1, D1.2, D1.3; D2.1, D2.2, D2.3; D3.1, D3.2, and D3.3) for each LPI sample lane. (Top right) Corresponding LPI sample lanes (Lanes 1, 2, and 3) for H. pylori P12 and the corresponding three injections (P1.1, P1.2, P1.3; P2.1, P2.2, P2.3; P3.1, P3.2, and P3.3) for each LPI sample lane. [file Data_Sheet_1.ZIP › Supplementary/Final Supporting information File 6 - Prokka translation.xlsx]

## Sheet: Sheet1
Gene ID	Product
Nic25_A_00001	Hypothetical protein
Nic25_A_00002	HP0936 proline/betaine transporter
Nic25_A_00003	HP0938 Hypothetical protein
Nic25_A_00004	HP0939 amino acid ABC transporter permease
Nic25_A_00005	HP0940 putative polar amino acid transport system substrate-binding protein
Nic25_A_00006	HP0941 alanine racemase
Nic25_A_00007	HP0942 D-alanine glycine permease
Nic25_A_00008	HP0943 D-amino acid dehydrogenase
Nic25_A_00009	HP0944 RutC family protein
Nic25_A_00014	HP0946 Na+:H+ Antiporter (NhaC)
Nic25_A_00015	HP0947 Hypothetical protein
Nic25_A_00016	HP0948 Hypothetical protein
Nic25_A_00017	HP0949 rRNA large subunit methyltransferase
Nic25_A_00018	HP0950 acetyl-CoA carboxylase subunit beta
Nic25_A_00019	HP0951 putative recombination protein RecO
Nic25_A_00020	HP0952 competence/damage-inducible protein CinA
Nic25_A_00021	HP0953 Hypothetical protein
Nic25_A_00022	HP0954 oxygen-insensitive NADPH nitroreductase
Nic25_A_00023	HP0955 prolipoprotein diacylglyceryl transferase
Nic25_A_00024	HP0956 pseudouridine synthase
Nic25_A_00025	HP0957 3-deoxy-D-manno-octulosonic-acid transferase
Nic25_A_00026	HP0958 zinc ribbon domain-containing protein
Nic25_A_00027	HP0959 Hypothetical protein
Nic25_A_00028	HP0960 glycyl-tRNA synthetase subunit alpha
Nic25_A_00029	HP0961 NAD(P)H-dependent glycerol-3-phosphate dehydrogenase
Nic25_A_00030	Hypothetical protein
Nic25_A_00031	Hypothetical protein
Nic25_A_00032	HP0995_1 integrase/recombinase (xerD)
Nic25_A_00033	HP0994 putative coding region
Nic25_A_00034	HP0993 Hypothetical protein
Nic25_A_00035	Hypothetical protein
Nic25_A_00036	Hypothetical protein
Nic25_A_00037	HP1514 transcription elongation factor NusA
Nic25_A_00038	HP1513 selenocysteine synthase
Nic25_A_00039	HP1512 iron-regulated outer membrane protein FrpB-3
Nic25_A_00040	HP1511 iron-regulated outer membrane protein FrpB4
Nic25_A_00041	HP1510 dihydroneopterin aldolase
Nic25_A_00042	HP1509 putative glycerol-3-phosphate acyltransferase PlsY
Nic25_A_00043	HP1508 ferrodoxin-like protein
Nic25_A_00044	HP1507 saccharopine dehydrogenase
Nic25_A_00045	HP1506 sodium/glutamate symporter
Nic25_A_00046	HP1505 diaminohydroxyphosphoribosylaminopyrimidine deaminase / 5-amino-6-(5-phosphoribosylamino)uracil reductase
Nic25_A_00047	HP1504 O-methyltransferase
Nic25_A_00048	HP1503 putative cation transporting P-type ATPase
Nic25_A_00049	HP1502 translocation protein, low temperature
Nic25_A_00050	HP1501 Outer membrane protein HorK
Nic25_A_00051	HP1498 permease
Nic25_A_00052	HP1497 peptidyl-tRNA hydrolase
Nic25_A_00053	HP1496 50S ribosomal protein L25/general stress protein Ctc
Nic25_A_00054	HP1495 transaldolase
Nic25_A_00055	HP1494 UDP-N-acetylmuramoylalanyl-D-glutamate--2, 6-diaminopimelate ligase
Nic25_A_00056	HP1493 Hypothetical protein
Nic25_A_00057	HP1492 NifU-like protein
Nic25_A_00058	HP1491 phosphate permease
Nic25_A_00059	HP1490 Co2+ resistance protein (CorC)
Nic25_A_00060	HP1489 lipase-like protein
Nic25_A_00061	HP1488 Drug Exporter-1 (DrugE1)
Nic25_A_00062	HP1487 ABC-2 type transport system permease protein
Nic25_A_00063	HP1486 antibiotic transport system permease
Nic25_A_00064	HP1485 Hypothetical protein
Nic25_A_00065	HP1484 UPF0093 membrane protein
Nic25_A_00066	HP1483 ubiquinone/menaquinone biosynthesis methyltransferase
Nic25_A_00067	HP1482 exodeoxyribonuclease VII small subunit
Nic25_A_00068	HP1481 putative nitrilase/cyanide hydratase
Nic25_A_00069	HP1480 seryl-tRNA synthetase
Nic25_A_00070	HP1479 Hypothetical protein
Nic25_A_00071	HP1478 DNA helicase II (uvrD)
Nic25_A_00072	HP1477 flagellar basal body P-ring biosynthesis protein FlgA
Nic25_A_00073	HP1476 3-octaprenyl-4-hydroxybenzoate carboxy-lyase
Nic25_A_00074	HP1475 phosphopantetheine adenylyltransferase
Nic25_A_00075	HP1474 thymidylate kinase
Nic25_A_00076	HP1473 amidophosphoribosyltransferase
Nic25_A_00077	HP1472 type IIS restriction enzyme M protein (mod)
Nic25_A_00078	HP1471_1 type IIS restriction enzyme R protein (BCGIB)
Nic25_A_00079	HP1471_2 type IIS restriction enzyme R protein (BCGIB)
Nic25_A_00080	HP1470 DNA polymerase I
Nic25_A_00081	HP1469 Outer membrane protein HorJ
Nic25_A_00082	HP1468 branched-chain amino acid aminotransferase
Nic25_A_00083	HP1467 outer membrane protein
Nic25_A_00084	HP1466 ABC transporter permease
Nic25_A_00085	HP1465 ABC transporter ATP-binding protein
Nic25_A_00086	HP1464 ABC transport system substrate binding protein
Nic25_A_00087	HP1463 Hypothetical protein
Nic25_A_00088	HP1462 putative secreted motility protein
Nic25_A_00089	HP1461 cytochrome c551 peroxidase
Nic25_A_00090	HP1460 DNA polymerase III subunit alpha
Nic25_A_00091	HP1459 pseudouridine synthase
Nic25_A_00092	HP1458 thioredoxin
Nic25_A_00093	HP1457 Hypothetical protein
Nic25_A_00094	HP1456 LPP20 lipoprotein
Nic25_A_00095	HP1455 Hypothetical protein
Nic25_A_00096	HP1454 Hypothetical protein
Nic25_A_00097	HP1453 Outer membrane protein HomD
Nic25_A_00098	HP1452 tRNA modification GTPase TrmE
Nic25_A_00099	HP1451 Hypothetical protein
Nic25_A_00100	HP1450 Membrane protein insertase YidC
Nic25_A_00101	HP1448 ribonuclease P protein component
Nic25_A_00102	HP1446 biopolymer transport protein
Nic25_A_00103	HP1445 biopolymer transport protein
Nic25_A_00104	HP1444 SsrA-binding protein
Nic25_A_00105	HP1443 4-diphosphocytidyl-2-C-methyl-D-erythritol kinase
Nic25_A_00106	HP1442 carbon storage regulator
Nic25_A_00107	HP1441 peptidyl-prolyl cis-trans isomerase
Nic25_A_00108	HP1440 Hypothetical protein
Nic25_A_00109	HP1175 cation symporter-2
Nic25_A_00110	HP1174 glucose/galactose transporter
Nic25_A_00111	HP1173 Hypothetical protein
Nic25_A_00112	HP1172 glutamine ABC transporter, periplasmic glutamine-binding protein
Nic25_A_00113	HP1171 glutamine ABC transporter ATP-binding protein
Nic25_A_00114	HP1170 glutamine ABC transporter, permease protein
Nic25_A_00115	HP1169 glutamine ABC transporter, permease protein
Nic25_A_00116	HP1168 carbon starvation protein A
Nic25_A_00117	HP1167 Outer membrane protein HofH
Nic25_A_00118	HP1166 glucose-6-phosphate isomerase
Nic25_A_00119	HP1165 tetra cycline resistance protein
Nic25_A_00120	HP1164 thioredoxin reductase
Nic25_A_00121	HP1163 cation transport subunit for cbb3-type oxidase
Nic25_A_00122	HP1162 Ubiquitous DedA transporter family protein
Nic25_A_00123	HP1161 flavodoxin FldA
Nic25_A_00124	HP1160 putative rRNA maturation factor
Nic25_A_00125	HP1159 cell filamentation protein
Nic25_A_00126	HP1158 pyrroline-5-carboxylate reductase
Nic25_A_00127	HP1157 Outer membrane protein HopL
Nic25_A_00128	HP1156 Outer membrane protein HopI
Nic25_A_00129	HP1155 UDP-N-acetylglucosamine-N-acetylmuramyl- (pentapeptide) pyrophosphoryl-undecaprenol N- acetylglucosamine transferase
Nic25_A_00130	HP1154 flagellar assembly protein FliW
Nic25_A_00131	HP1153 valyl-tRNA synthetase
Nic25_A_00132	HP1152 signal recognition particle protein
Nic25_A_00133	HP1151 30S ribosomal protein S16
Nic25_A_00134	HP1150 KH domain RNA binding protein
Nic25_A_00135	HP1149 16S rRNA processing protein RimM
Nic25_A_00136	HP1148 tRNA (guanine-N(1)-)-methyltransferase
Nic25_A_00137	HP1147 50S ribosomal protein L19
Nic25_A_00138	HP0879_1 Hypothetical protein
Nic25_A_00139	HP0995_2 integrase/recombinase (xerD)
Nic25_A_00140	HP0995_3 integrase/recombinase (xerD)
Nic25_A_00141	Hypothetical protein
Nic25_A_00142	Hypothetical protein
Nic25_A_00143	Hypothetical protein
Nic25_A_00144	HP1095 IS605 transposase (tnpB)
Nic25_A_00145	HP1535 IS605 transposase (tnpA)
Nic25_A_00146	HP0440_1 DNA topoisomerase I
Nic25_A_00147	HP0039_1 comB9 competence protein
Nic25_A_00148	Type IV secretion system protein virB10
Nic25_A_00149	Hypothetical protein
Nic25_A_00150	Hypothetical protein
Nic25_A_00151	Hypothetical protein
Nic25_A_00152	Hypothetical protein
Nic25_A_00153	HP1421_1 type IV secretion system ATPase
Nic25_A_00154	Hypothetical protein
Nic25_A_00155	Hypothetical protein
Nic25_A_00156	traG
Nic25_A_00157	HP1006 1 conjugal transfer protein (traG)
Nic25_A_00158	Hypothetical protein
Nic25_A_00159	Hypothetical protein
Nic25_A_00160	HP0996_1 relaxase
Nic25_A_00161	HP1001_1 PZ8b
Nic25_A_00162	HP1000_1 PARA protein
Nic25_A_00163	Hypothetical protein
Nic25_A_00164	Hypothetical protein
Nic25_A_00165	HP0894_1 Hypothetical protein
Nic25_A_00166	HP0316_1 Hypothetical protein
Nic25_A_00167	Bacterial mobilisation protein (MobC)
Nic25_A_00168	similar to AA sequence:UniProtKB:P13658
Nic25_A_00169	Initiator Replication protein
Nic25_A_00170	Fic/DOC family protein
Nic25_A_00171	Hypothetical protein
Nic25_A_00172	YcaO-like family protein
Nic25_A_00173	Nitroreductase family protein
Nic25_A_00174	Hypothetical protein
Nic25_A_00175	HP0886 cysteinyl-tRNA synthetase
Nic25_A_00176	HP0887 vacuolating cytotoxin
Nic25_A_00177	HP0159_1 lipopolysaccharide 1,2-glucosyltransferase
Nic25_A_00178	Hypothetical protein
Nic25_A_00179	Hypothetical protein
Nic25_A_00180	Hypothetical protein
Nic25_A_00181	HP0440_2 DNA topoisomerase I
Nic25_A_00182	Hypothetical protein
Nic25_A_00183	Hypothetical protein
Nic25_A_00184	Hypothetical protein
Nic25_A_00185	HP1001_2 PZ8b
Nic25_A_00186	HP1000_2 PARA protein
Nic25_A_00187	Hypothetical protein
Nic25_A_00188	Hypothetical protein
Nic25_A_00189	HP0996_2 relaxase
Nic25_A_00190	HP0444 Hypothetical protein
Nic25_A_00191	HP0037_1 NADH-ubiquinone oxidoreductase subunit
Nic25_A_00192	HP0990 putative
Nic25_A_00193	Hypothetical protein
Nic25_A_00194	HP1243 Blood group antigen binding adhesin BabA
Nic25_A_00195	Hypothetical protein
Nic25_A_00196	HP1438 lipoprotein
Nic25_A_00197	HP1437 putative coding region
Nic25_A_00198	HP1436 Hypothetical protein
Nic25_A_00199	HP1435 signal peptide protease IV
Nic25_A_00200	HP1434 formyltetrahydrofolate deformylase
Nic25_A_00201	HP1433 Hypothetical protein
Nic25_A_00202	HP1428 ribosomal RNA large subunit methyltransferase N
Nic25_A_00203	HP1429 polysialic acid capsule expression protein
Nic25_A_00204	HP1430 ribonuclease J
Nic25_A_00205	HP1431 Ribosomal RNA small subunit methyltransferase A
Nic25_A_00206	Hypothetical protein
Nic25_A_00207	Hypothetical protein
Nic25_A_00208	HP1424 Hypothetical protein
Nic25_A_00209	HP1423 putative RNA binding protein
Nic25_A_00210	HP1422 isoleucyl-tRNA synthetase
Nic25_A_00211	HP1421 2 type IV secretion system ATPase
Nic25_A_00212	HP1420 flagellum-specific ATP synthase
Nic25_A_00213	HP1419 flagellar biosynthesis protein FliQ
Nic25_A_00214	HP1418 UDP-N-acetylenolpyruvoylglucosamine reductase
Nic25_A_00215	HP1417m_1
Nic25_A_00216	HP1417m_2
Nic25_A_00217	HP1416 lipopolysaccharide 1,2-glucosyltransferase
Nic25_A_00218	HP1415 tRNA delta(2)-isopentenylpyrophosphate transferase
Nic25_A_00219	HP1414 Hypothetical protein
Nic25_A_00220	HP1413 NADPH-dependent 7-cyano-7-deazaguanine reductase
Nic25_A_00221	HP1412_1 Hypothetical protein
Nic25_A_00222	HP1105 1 putative lipopolysaccharide biosynthesis protein
Nic25_A_00223	HP0723 L-asparaginase II
Nic25_A_00224	HP0724 anaerobic C4-dicarboxylate transporter
Nic25_A_00225	HP0725 Sialic acid-binding adhesin SabA
Nic25_A_00226	HP0721 high-affinity zinc transporter periplasmic component
Nic25_A_00227	HP0129_1 Hypothetical protein
Nic25_A_00228	HP0718 L-Lysine Exporter (LysE)
Nic25_A_00229	HP0717 DNA polymerase III subunits gamma and tau
Nic25_A_00230	HP0716 Hypothetical protein
Nic25_A_00231	HP0715 ABC transporter ATP-binding protein
Nic25_A_00232	HP0714 RNA polymerase factor sigma-54
Nic25_A_00233	Fic/DOC family protein
Nic25_A_00234	HP0711 competence protein ComGF
Nic25_A_00235	HP1116_1 Hypothetical protein
Nic25_A_00236	HP0489 Hypothetical protein
Nic25_A_00237	HP0490 potassium channel protein
Nic25_A_00238	HP0491 50S ribosomal protein L28
Nic25_A_00239	HP0492 neuraminyllactose-binding hemagglutinin
Nic25_A_00240	HP0493 phospho-N-acetylmuramoyl-pentapeptide- transferase
Nic25_A_00241	HP0494 UDP-N-acetylmuramoyl-L-alanyl-D-glutamate synthetase
Nic25_A_00242	HP0495 Hypothetical protein
Nic25_A_00243	HP0496 thioesterase family protein
Nic25_A_00244	HP0497 sodium- and chloride-dependent transporter
Nic25_A_00245	HP0498 sodium- and chloride-dependent transporter
Nic25_A_00246	HP0499 phospholipase A
Nic25_A_00247	HP0500 DNA polymerase III subunit beta
Nic25_A_00249	Hypothetical protein
Nic25_A_00250	Hypothetical protein
Nic25_A_00251	HP0505 restriction endonuclease R. HPyAXII
Nic25_A_00252	HP0506 putative outer membrane protein
Nic25_A_00253	HP0507 UDP-sugar diphosphatase
Nic25_A_00254	HP0508 plasminogen-binding protein pgbA
Nic25_A_00255	HP0509 glycolate oxidase, subunit GlcD
Nic25_A_00256	HP0510 dihydrodipicolinate reductase
Nic25_A_00257	HP0511 Hypothetical protein
Nic25_A_00258	HP0512 glutamine synthetase
Nic25_A_00259	HP0513 Hypothetical protein
Nic25_A_00260	HP0514 50S ribosomal protein L9
Nic25_A_00261	HP0515 ATP-dependent protease subunit HslV
Nic25_A_00262	HP0516 ATP-dependent protease ATP-binding subunit HslU
Nic25_A_00263	HP0517 GTP-binding protein Era
Nic25_A_00264	HP0518 putative periplasmic protein
Nic25_A_00265	HP0519 Hypothetical protein
Nic25_A_00266	HP0520 cag pathogenicity island protein (cag1)
Nic25_A_00267	Hypothetical protein
Nic25_A_00268	HP0522 cag pathogenicity island protein (cag3)
Nic25_A_00269	HP0523 cag pathogenicity island protein (cag4)
Nic25_A_00270	HP0524 cag pathogenicity island protein (cag5)
Nic25_A_00271	HP0525 P-type DNA transfer ATPase VirB11
Nic25_A_00272	HP0526 CagZ protein
Nic25_A_00273	HP0527_1 CagY protein
Nic25_A_00274	HP0528 CagX protein
Nic25_A_00275	HP0529 CagW protein
Nic25_A_00276	HP0530 CagV protein
Nic25_A_00277	HP0531 CagU protein
Nic25_A_00278	HP0532 CagT protein
Nic25_A_00279	HP0534 CagS protein
Nic25_A_00280	HP0535 CagQ protein
Nic25_A_00281	HP0536 CagP protein
Nic25_A_00282	HP0537 CagM protein
Nic25_A_00283	HP0538 CagN protein
Nic25_A_00284	HP0539 CagL protein
Nic25_A_00285	HP0540 CagI protein
Nic25_A_00286	HP0541 CagH protein
Nic25_A_00287	HP0542 CagG protein
Nic25_A_00288	HP0543 CagF protein
Nic25_A_00289	HP0544 CagE protein
Nic25_A_00290	HP0545 CagD protein
Nic25_A_00291	HP0546 CagC protein
Nic25_A_00292	HP0546a
Nic25_A_00293	HP0547 CagA protein
Nic25_A_00294	Hypothetical protein
Nic25_A_00295	HP0549 glutamate racemase
Nic25_A_00296	HP0550 transcription termination factor Rho
Nic25_A_00297	HP0551 50S ribosomal protein L31
Nic25_A_00298	HP0552 ribosomal RNA small subunit methyltransferase I
Nic25_A_00299	HP0553 23S rRNA methyltransferase
Nic25_A_00300	HP0554 sialidase A
Nic25_A_00301	HP0555 Hypothetical protein
Nic25_A_00302	HP0556 Hypothetical protein
Nic25_A_00303	HP0557 acetyl-CoA carboxylase carboxyltransferase subunit alpha
Nic25_A_00304	HP0558 3-oxoacyl-(acyl carrier protein) synthase II
Nic25_A_00305	HP0559 acyl carrier protein
Nic25_A_00306	HP0561 3-ketoacyl-ACP reductase
Nic25_A_00307	HP0562 30S ribosomal protein S21
Nic25_A_00308	HP0563 Hypothetical protein
Nic25_A_00309	HP0564 putative coding region
Nic25_A_00310	HP0565 inner membrane protein ykgB
Nic25_A_00311	HP0566 diaminopimelate epimerase
Nic25_A_00312	HP0567 Autoinducer-2 Exporter (AI-2E)
Nic25_A_00313	Hypothetical protein
Nic25_A_00314	Hypothetical protein
Nic25_A_00315	HP0568 Hypothetical protein
Nic25_A_00316	HP0569 GTP-dependent nucleic acid-binding protein EngD
Nic25_A_00317	HP0570 cytosol aminopeptidase (Leucine aminopeptidase) (LAP)(Leucyl aminopeptidase)
Nic25_A_00318	HP0571 Ubiquitous DedA transporter family protein
Nic25_A_00319	HP0572 adenine phosphoribosyltransferase
Nic25_A_00320	HP0573 putative inner membrane protein
Nic25_A_00321	HP0574 ribose-5-phosphate isomerase B
Nic25_A_00322	HP0575 peptidase M50
Nic25_A_00323	HP0576 signal peptidase I
Nic25_A_00324	HP0577 bifunctional 5,10-methylene-tetrahydrofolate dehydrogenase/ 5,10-methylene-tetrahydrofolate cyclohydrolase
Nic25_A_00325	HP0578 phosphatidylglycerol-membrane-oligosaccharide glycerophosphotransferase MdoB
Nic25_A_00326	HP0579 Hypothetical protein
Nic25_A_00327	HP0580 Hypothetical protein
Nic25_A_00328	HP0581 dihydroorotase
Nic25_A_00329	HP0582 putative siderophore-mediated iron transport protein
Nic25_A_00330	HP0583 putative coding region
Nic25_A_00331	HP0584 flagellar motor switch protein FliN
Nic25_A_00332	HP0585 endonuclease III
Nic25_A_00333	FeoA domain protein
Nic25_A_00334	HP0586 Hypothetical protein
Nic25_A_00335	HP0587 aminodeoxychorismate lyase
Nic25_A_00336	HP0588 2-oxoglutarate-acceptor oxidoreductase subunit OorD
Nic25_A_00337	HP0589 2-oxoglutarate-acceptor oxidoreductase subunit OorA
Nic25_A_00338	HP0590 2-oxoglutarate-acceptor oxidoreductase subunit OorB
Nic25_A_00339	HP0591 2-oxoglutarate-acceptor oxidoreductase subunit OorC
Nic25_A_00340	Hypothetical protein
Nic25_A_00341	HP0594 Proton-translocating Cytochrome Oxidase (COX)
Nic25_A_00342	HP0595 disulfide bond formation protein
Nic25_A_00343	HP0596 tumor necrosis factor alpha-inducing protein
Nic25_A_00344	HP0597 penicillin-binding protein 1A
Nic25_A_00345	HP0598 Putative 8-amino-7-oxononanoate synthase/2-amino-3-ketobutyrate coenzyme A ligase
Nic25_A_00346	HP0599 methyl-accepting chemotaxis protein
Nic25_A_00347	HP0600 multidrug resistance protein
Nic25_A_00348	HP0601 flagellin A
Nic25_A_00349	HP0602 3-methyladenine DNA glycosylase
Nic25_A_00350	HP0603 Hypothetical protein
Nic25_A_00351	HP0604 uroporphyrinogen decarboxylase
Nic25_A_00352	HP0605 Outer-membrane protein of the hefABC efflux system HefA
Nic25_A_00353	HP0606 membrane fusion protein of the hefABC efflux system HefB HefB
Nic25_A_00354	HP0607 cytoplasmic pump protein of the hefABC efflux system HefC HefC
Nic25_A_00355	HP0608 outer membrane protein
Nic25_A_00356	HP0922_1 putative vacuolating cytotoxin (VacA)-like protein
Nic25_A_00357	HP0487 Outer membrane protein HofD
Nic25_A_00358	HP0486 Outer membrane protein HofC
Nic25_A_00359	HP0485 catalase-like protein
Nic25_A_00360	HP0484_1 non-functional type II restriction endonuclease
Nic25_A_00361	HP0484_2 non-functional type II restriction endonuclease
Nic25_A_00362	HP0051 cytosine specific DNA methyltransferase
Nic25_A_00363	HP0482 type II restriction endonuclease
Nic25_A_00364	D12 class N6 adenine-specific DNA methyltransferase
Nic25_A_00365	HP0480 GTP-binding protein TypA
Nic25_A_00366	HP0479 non-functional type II restriction endonuclease
Nic25_A_00367	Hypothetical protein
Nic25_A_00368	HP0478 adenine specific DNA methyltransferase
Nic25_A_00369	HP0922_2 putative vacuolating cytotoxin (VacA)-like protein
Nic25_A_00370	HP0921 glyceraldehyde-3-phosphate dehydrogenase
Nic25_A_00371	HP0920 ribonuclease 3
Nic25_A_00372	HP0919 carbamoyl phosphate synthase large subunit
Nic25_A_00373	HP0918 Hypothetical protein
Nic25_A_00374	HP0876_1 iron-regulated outer membrane protein FrpB-1
Nic25_A_00375	HP0914 Outer membrane protein HofG
Nic25_A_00376	HP0913 Outer membrane protein HopB
Nic25_A_00377	HP0912 Outer membrane protein HopC
Nic25_A_00378	HP0911 rep helicase, single-stranded DNA-dependent ATPase
Nic25_A_00379	HP0910 adenine specific DNA methyltransferase
Nic25_A_00380	HP0909 restriction endonuclease
Nic25_A_00381	HP0908 flagellar hook protein FlgE
Nic25_A_00382	HP0907 flagellar basal body rod modification protein
Nic25_A_00383	HP0906 flagellar hook-length control protein
Nic25_A_00384	similar to AA sequence:UniProtKB:Q6GJ80
Nic25_A_00385	similar to AA sequence:UniProtKB:P0A9M8
Nic25_A_00386	HP0903m_1
Nic25_A_00387	HP0903m_2
Nic25_A_00388	HP0903m_3
Nic25_A_00389	HP0902 Hypothetical protein
Nic25_A_00390	Hypothetical protein
Nic25_A_00391	HP0900 hydrogenase accessory protein HypB
Nic25_A_00392	HP0899 hydrogenase assembly chaperone HypC/HupF
Nic25_A_00393	HP0898 hydrogenase expression/formation protein HypD
Nic25_A_00394	HP0897 putative coding region
Nic25_A_00397	HP0935 N-acetyltransferase 8-like protein
Nic25_A_00398	HP0934 7-carboxy-7-deazaguanine synthase
Nic25_A_00399	HP0933 6-carboxy-5,6,7,8-tetrahydropterin synthase
Nic25_A_00400	Hypothetical protein
Nic25_A_00401	HP0930 stationary phase survival protein SurE
Nic25_A_00402	HP0929 geranyltranstransferase
Nic25_A_00403	HP0928 GTP cyclohydrolase I
Nic25_A_00404	HP0927 heat shock protein HtpX
Nic25_A_00405	HP0926 tRNA pseudouridine synthase D
Nic25_A_00406	HP0925 recombination protein RecR
Nic25_A_00407	HP0924 4-oxalocrotonate tautomerase
Nic25_A_00408	HP0248 Hypothetical protein
Nic25_A_00409	HP0249 Hypothetical protein
Nic25_A_00410	HP0250 oligopeptide permease ATPase protein
Nic25_A_00411	HP0251 oligopeptide permease integral membrane protein
Nic25_A_00413	HP0252 Outer membrane protein HopF
Nic25_A_00414	HP0254 Outer membrane protein HopG
Nic25_A_00415	HP0255 adenylosuccinate synthetase
Nic25_A_00416	HP0256 Hypothetical protein
Nic25_A_00417	HP0257 secreted protein
Nic25_A_00418	HP0258 RIP metalloprotease RseP
Nic25_A_00419	HP0259 exodeoxyribonuclease VII large subunit
Nic25_A_00420	HP0260 adenine-specific DNA methyltransferase
Nic25_A_00421	HP0262 endonuclease MjaVIP
Nic25_A_00422	HP1534 _ IS605 transposase (tnpB)
Nic25_A_00423	Hypothetical protein
Nic25_A_00424	HP0230 3-deoxy-manno-octulosonate cytidylyltransferase
Nic25_A_00425	HP0231 disulfide isomerase
Nic25_A_00426	HP0232 motility protein
Nic25_A_00427	HP0233 glutathionylspermidine synthase
Nic25_A_00428	HP0234 integral membrane protein
Nic25_A_00429	HP0235 Cysteine-rich protein E, beta-lactamase HcpE
Nic25_A_00430	HP0236 Hypothetical protein
Nic25_A_00431	HP0237 porphobilinogen deaminase
Nic25_A_00432	HP0238 prolyl-tRNA synthetase
Nic25_A_00433	HP0239 glutamyl-tRNA reductase
Nic25_A_00434	HP0240 octaprenyl-diphosphate synthase
Nic25_A_00435	HP0241 Hypothetical protein
Nic25_A_00436	HP0242 putative
Nic25_A_00437	HP0243 neutrophil activating protein (napA) (bacterioferritin)
Nic25_A_00438	HP0244 signal-transducing protein, histidine kinase (atoS)
Nic25_A_00439	HP0245 putative protein
Nic25_A_00440	HP0246 flagellar basal body P-ring protein
Nic25_A_00441	HP0247 ATP-dependent RNA helicase
Nic25_A_00442	Hypothetical protein
Nic25_A_00443	Hypothetical protein
Nic25_A_00444	HP0629_1 Hypothetical protein
Nic25_A_00445	Hypothetical protein
Nic25_A_00446	HP1409_1 Hypothetical protein
Nic25_A_00447	HP1409_2 Hypothetical protein
Nic25_A_00448	HP0425 Hypothetical protein
Nic25_A_00449	HP1411_1 putative
Nic25_A_00450	HP1411_2 putative
Nic25_A_00451	ABC-2 type transporter
Nic25_A_00452	HP0613 ABC transporter ATP-binding protein
Nic25_A_00453	HP1341 siderophore-mediated iron transport protein
Nic25_A_00454	HP1340 biopolymer transport protein
Nic25_A_00455	HP1339 biopolymer transport protein
Nic25_A_00456	HP1338 nickel responsive regulator
Nic25_A_00457	HP1337 nicotinate (nicotinamide) nucleotide adenylyltransferase
Nic25_A_00458	HP1336 Hypothetical protein
Nic25_A_00459	HP1335 tRNA-specific 2-thiouridylase MnmA
Nic25_A_00460	HP1333 Hypothetical protein
Nic25_A_00461	HP1332 chaperone protein DnaJ
Nic25_A_00462	HP1331 branched-chain amino acid transport protein
Nic25_A_00463	HP1330 branched-chain amino acid transport protein
Nic25_A_00464	HP1329 cation efflux system protein (czcA)
Nic25_A_00465	HP1328 cation efflux system protein (czcA)
Nic25_A_00466	HP1327 Outer membrane protein HefG
Nic25_A_00467	HP1326 Hypothetical protein
Nic25_A_00468	HP1325 fumarate hydratase
Nic25_A_00469	HP1324 Hypothetical protein
Nic25_A_00470	HP1323 ribonuclease HII
Nic25_A_00471	HP1322 Hypothetical protein
Nic25_A_00472	HP1321 Hypothetical protein
Nic25_A_00473	HP1320 30S ribosomal protein S10
Nic25_A_00474	HP1319 50S ribosomal protein L3
Nic25_A_00475	HP1318 50S ribosomal protein L4
Nic25_A_00476	HP1317 50S ribosomal protein L23
Nic25_A_00477	HP1316 50S ribosomal protein L2
Nic25_A_00478	HP1315 30S ribosomal protein S19
Nic25_A_00479	HP1314 50S ribosomal protein L22
Nic25_A_00480	HP1313 30S ribosomal protein S3
Nic25_A_00481	HP1312 50S ribosomal protein L16
Nic25_A_00482	HP1311 50S ribosomal protein L29
Nic25_A_00483	HP1310 30S ribosomal protein S17
Nic25_A_00484	HP1309 50S ribosomal protein L14
Nic25_A_00485	HP1308 50S ribosomal protein L24
Nic25_A_00486	HP1307 50S ribosomal protein L5
Nic25_A_00487	HP1305 30S ribosomal protein S8
Nic25_A_00488	HP1304 50S ribosomal protein L6
Nic25_A_00489	HP1303 50S ribosomal protein L18
Nic25_A_00490	HP1302 30S ribosomal protein S5
Nic25_A_00491	HP1301 50S ribosomal protein L15
Nic25_A_00492	HP1300 preprotein translocase subunit SecY
Nic25_A_00493	HP1299 methionine aminopeptidase
Nic25_A_00494	HP1298 translation initiation factor IF-1
Nic25_A_00495	HP1296 30S ribosomal protein S13
Nic25_A_00496	HP1295 30S ribosomal protein S11
Nic25_A_00497	HP1294 30S ribosomal protein S4
Nic25_A_00498	HP1293 DNA-directed RNA polymerase subunit alpha
Nic25_A_00499	HP1292 50S ribosomal protein L17
Nic25_A_00500	Hypothetical protein
Nic25_A_00501	HP1291 thiamine pyrophosphokinase
Nic25_A_00502	HP1290 nicotinamide mononucleotide transporter
Nic25_A_00503	HP1289 Hypothetical protein
Nic25_A_00504	HP1288 Class IIc Sec-secreted bacteriocin Divergicin A precursor (DvnA)
Nic25_A_00505	HP1287 transcriptional regulator (tenA)
Nic25_A_00506	HP1286 secreted protein
Nic25_A_00507	HP1285 acid phosphatase lipoprotein
Nic25_A_00508	HP1284 Hypothetical protein
Nic25_A_00509	Hypothetical protein
Nic25_A_00510	HP1282 anthranilate synthase component I
Nic25_A_00511	HP1281 anthranilate synthase component II
Nic25_A_00512	HP1280 anthranilate phosphoribosyltransferase
Nic25_A_00513	HP1279 bifunctional indole-3-glycerol phosphate synthase/phosphoribosylanthranilate isomerase
Nic25_A_00514	HP1278 tryptophan synthase subunit beta
Nic25_A_00515	HP1277 tryptophan synthase subunit alpha
Nic25_A_00516	Hypothetical protein
Nic25_A_00517	Hypothetical protein
Nic25_A_00518	Hypothetical protein
Nic25_A_00519	HP1275 phosphomannomutase
Nic25_A_00520	HP1274 paralysed flagella protein
Nic25_A_00521	HP1273 NADH dehydrogenase subunit N
Nic25_A_00522	HP1272 NADH dehydrogenase subunit M
Nic25_A_00523	HP1271 NADH dehydrogenase subunit L
Nic25_A_00524	HP1270 NADH dehydrogenase subunit K
Nic25_A_00525	HP1269 NADH dehydrogenase subunit J
Nic25_A_00526	HP1268 NADH dehydrogenase subunit I
Nic25_A_00527	HP1267 NADH dehydrogenase subunit H
Nic25_A_00528	HP1266 NADH dehydrogenase subunit G
Nic25_A_00529	HP1265 NADH dehydrogenase I subunit F
Nic25_A_00530	HP1264 NADH dehydrogenase I subunit E
Nic25_A_00531	HP1263 NADH dehydrogenase subunit D
Nic25_A_00532	HP1262 NADH dehydrogenase subunit C
Nic25_A_00533	HP1261 NADH dehydrogenase subunit B
Nic25_A_00534	HP1260 NADH dehydrogenase subunit A
Nic25_A_00535	HP1259 NAD-dependent deacetylase
Nic25_A_00536	HP1258 Hypothetical protein
Nic25_A_00537	HP1257 orotate phosphoribosyltransferase
Nic25_A_00538	HP1256 ribosome recycling factor
Nic25_A_00539	HP1255 preprotein translocase subunit SecG
Nic25_A_00540	HP1254 biotin synthase
Nic25_A_00541	HP1253 tryptophanyl-tRNA synthetase
Nic25_A_00542	HP1252 oligopeptide ABC transporter periplasmic oligopeptide-binding protein (oppA)
Nic25_A_00543	HP1251 oligopeptide ABC transporter permease (oppB)
Nic25_A_00544	HP1250 Hypothetical protein
Nic25_A_00545	HP1249 shikimate 5-dehydrogenase
Nic25_A_00546	HP1248 ribonuclease R
Nic25_A_00547	HP1247 DNA polymerase III subunit delta
Nic25_A_00548	HP1246 30S ribosomal protein S6
Nic25_A_00549	HP1245 single-stranded DNA-binding protein
Nic25_A_00550	HP1244 30S ribosomal protein S18
Nic25_A_00551	HP0923 Outer membrane protein HopK
Nic25_A_00552	HP0614 Hypothetical protein
Nic25_A_00553	HP0615 NAD-dependent DNA ligase LigA
Nic25_A_00554	HP0616 chemotaxis protein (cheV)
Nic25_A_00555	HP0617 aspartyl-tRNA synthetase
Nic25_A_00556	HP0618 adenylate kinase
Nic25_A_00557	Hypothetical protein
Nic25_A_00558	Glycosyltransferase family 25 (LPS biosynthesis protein)
Nic25_A_00559	HP0620 inorganic pyrophosphatase
Nic25_A_00560	HP0621 recombination and DNA strand exchange inhibitor protein
Nic25_A_00561	HP0622 putative
Nic25_A_00562	HP0623 UDP-N-acetylmuramate--L-alanine ligase
Nic25_A_00563	HP0624 N-succinyldiaminopimelate aminotransferase
Nic25_A_00564	HP0625 4-hydroxy-3-methylbut-2-en-1-yl diphosphate synthase
Nic25_A_00565	HP0626 2,3,4,5-tetrahydropyridine-2-carboxylate N-succinyltransferase
Nic25_A_00566	HP0160 1 HcpD
Nic25_A_00567	HP0629_2 Hypothetical protein
Nic25_A_00568	HP0630 modulator of drug activity
Nic25_A_00569	HP0631 quinone-reactive Ni/Fe hydrogenase HydA
Nic25_A_00570	HP0476 glutamyl-tRNA synthetase
Nic25_A_00571	HP0475 molybdenum ABC transporter ModD
Nic25_A_00572	HP0474 molybdenum ABC transporter ModB
Nic25_A_00573	HP0473 molybdenum ABC transporter ModA
Nic25_A_00574	HP0472 Outer membrane protein HorE
Nic25_A_00575	HP0471 glutathione-regulated potassium-efflux system protein
Nic25_A_00576	HP0470 oligoendopeptidase F
Nic25_A_00577	HP0469 Hypothetical protein
Nic25_A_00578	HP0468 Hypothetical protein
Nic25_A_00579	HP0467 integral membrane protein
Nic25_A_00580	HP0466 Hypothetical protein
Nic25_A_00581	HP0465 Hypothetical protein
Nic25_A_00582	HP0464 type I restriction enzyme R protein
Nic25_A_00583	HP0463 type I restriction enzyme M protein
Nic25_A_00584	HP0462 type I restriction enzyme S protein
Nic25_A_00585	HP1010 polyphosphate kinase
Nic25_A_00586	HP1011 dihydroorotate dehydrogenase 2
Nic25_A_00587	HP1012 putative zinc protease
Nic25_A_00588	HP1013 dihydrodipicolinate synthase
Nic25_A_00589	HP1014 7-alpha-hydroxysteroid dehydrogenase
Nic25_A_00590	HP1015 Hypothetical protein
Nic25_A_00591	HP1016 phosphatidylglycerophosphate synthase
Nic25_A_00592	HP1017 1 amino acid permease
Nic25_A_00593	HP1019 serine protease HtrA
Nic25_A_00594	HP1020 bifunctional 2-C-methyl-D-erythritol 4-phosphate cytidylyltransferase/2-C-methyl-D-erythritol 2,4-cyclodiphosphate synthase
Nic25_A_00595	HP1021 response regulator
Nic25_A_00596	HP1022 5'-3' exonuclease
Nic25_A_00597	HP1023 Hypothetical protein
Nic25_A_00598	HP1024 co-chaperone-curved DNA binding protein A
Nic25_A_00599	HP1025 heat shock protein (hspR)
Nic25_A_00600	HP1026 recombination factor protein RarA
Nic25_A_00601	HP1027 Ferric uptake regulation protein FUR
Nic25_A_00602	HP1028 Hypothetical protein
Nic25_A_00603	HP1029 Hypothetical protein
Nic25_A_00604	HP1030 flagellar motor switch protein FliY
Nic25_A_00605	HP1031 flagellar motor switch protein FliM
Nic25_A_00606	HP1032 flagellar biosynthesis sigma factor
Nic25_A_00607	Hypothetical protein
Nic25_A_00608	HP1034 ATP-binding protein
Nic25_A_00609	HP1035 flagellar biosynthesis regulator FlhF
Nic25_A_00610	HP1036 2-amino-4-hydroxy-6- hydroxymethyldihydropteridine pyrophosphokinase
Nic25_A_00611	HP1037 proline peptidase
Nic25_A_00612	HP1038 3-dehydroquinate dehydratase
Nic25_A_00613	HP1039 O-antigen polymerase
Nic25_A_00614	HP1040 30S ribosomal protein S15
Nic25_A_00615	HP1041 flagellar biosynthesis protein FlhA
Nic25_A_00616	HP1042 putative phosphoesterase RecJ-like protein
Nic25_A_00617	HP1043 response regulator
Nic25_A_00618	HP1044 integral membrane protein
Nic25_A_00619	HP1045 acetyl-CoA synthetase
Nic25_A_00620	HP1046 Ribosome maturation factor rimP
Nic25_A_00621	HP1047 ribosome-binding factor A
Nic25_A_00622	HP1048 translation initiation factor IF-2
Nic25_A_00623	HP1049 Hypothetical protein
Nic25_A_00624	HP1050 homoserine kinase
Nic25_A_00625	HP1051 universal bacterial protein YeaZ
Nic25_A_00626	HP1052 UDP-3-O-[3-hydroxymyristoyl] N-acetylglucosamine deacetylase
Nic25_A_00627	HP1053 septum formation inhibitor
Nic25_A_00628	HP1054 Hypothetical protein
Nic25_A_00629	HP1055 Hypothetical protein
Nic25_A_00630	HP1056 Hypothetical protein
Nic25_A_00631	HP1057 Hypothetical protein
Nic25_A_00632	HP1058 3-methyl-2-oxobutanoate hydroxymethyltransferase
Nic25_A_00633	HP1059 Holliday junction DNA helicase RuvB
Nic25_A_00634	HP1060 sec-independent translocase
Nic25_A_00635	HP1061 twin arginine-targeting protein translocase TatC
Nic25_A_00636	HP1062 S-adenosylmethionine:tRNA ribosyltransferase-isomerase
Nic25_A_00637	HP1063 16S rRNA methyltransferaseMNPLLQDYARILLEWNQTHNLSGAKNLSELEPQITDALKPLEFIKDFKSCLDIGSGAGLPAIPLALEKPE
Nic25_A_00638	HP1064 Hypothetical protein
Nic25_A_00639	HP1065 Hypothetical protein
Nic25_A_00641	HP1066 Outer membrane protein HorD
Nic25_A_00642	HP1067 chemotaxis protein (cheY)
Nic25_A_00643	HP1068 ribosomal protein L11 methyltransferase
Nic25_A_00644	HP1069 cell division protein FtsH
Nic25_A_00645	HP1071 CDP-diacylglycerol--serine O-phosphatidyltransferase
Nic25_A_00646	HP1072 copper-transporting ATPase
Nic25_A_00647	HP1073 copper ion binding protein
Nic25_A_00648	HP1074 Hypothetical protein
Nic25_A_00649	HP1075 purine nucleoside phosphorylase
Nic25_A_00650	HP1076 Hypothetical protein
Nic25_A_00651	HP1077 high-affinity nickel-transport protein
Nic25_A_00652	HP1078
Nic25_A_00653	HP1079_1
Nic25_A_00654	HP1080 archaeal Holliday junction resolvase/Mrr protein-like protein
Nic25_A_00655	HP1081 Hypothetical protein
Nic25_A_00656	HP1082 multidrug resistance protein (msbA)
Nic25_A_00657	HP1083 Outer membrane protein HofB
Nic25_A_00658	HP1084 aspartate carbamoyltransferase
Nic25_A_00659	HP1085 Hypothetical protein
Nic25_A_00660	HP1086 hemolysin (tly)
Nic25_A_00661	HP1087 bifunctional riboflavin kinase/FMN adenylyltransferase
Nic25_A_00662	HP1088 transketolase
Nic25_A_00663	HP1089 Hypothetical protein
Nic25_A_00664	HP1090 DNA translocase FtsK
Nic25_A_00665	HP1091 alpha-ketoglutarate permease
Nic25_A_00666	HP1092 flagellar basal-body rod protein (flgG)
Nic25_A_00667	Hypothetical protein
Nic25_A_00668	HP0356 phenylalanyl-tRNA synthetase subunit alpha
Nic25_A_00669	HP0355 GTP-binding protein LepA
Nic25_A_00670	HP0354 1-deoxy-D-xylulose-5-phosphate synthase
Nic25_A_00671	HP0353 flagellar assembly protein H
Nic25_A_00672	HP0352 flagellar motor switch protein G
Nic25_A_00673	HP0351 flagellar M-ring protein FliF
Nic25_A_00674	HP0350 Hypothetical protein
Nic25_A_00675	HP0349 CTP synthetase
Nic25_A_00676	HP0348 single-stranded-DNA-specific exonuclease RecJ
Nic25_A_00677	HP0347 pseudouridine synthase
Nic25_A_00678	HP0338 Hypothetical protein
Nic25_A_00679	HP0337 putative
Nic25_A_00680	HP1098_1 beta-lactamase
Nic25_A_00681	HP0334 Holliday junction resolvase-like protein
Nic25_A_00682	HP0333 DNA protecting protein DprA
Nic25_A_00683	HP0332 cell division topological specificity factor MinE
Nic25_A_00684	HP0331 septum site-determining protein MinD
Nic25_A_00685	HP0330 ketol-acid reductoisomerase
Nic25_A_00687	HP0329 NH(3)-dependent NAD(+) synthetase
Nic25_A_00688	HP0328 tetraacyldisaccharide 4'-kinase
Nic25_A_00689	HP0327 UDP-4-amino-4,6-dideoxy-N-acetyl-beta-L-altrosamine N-acetyltransferase
Nic25_A_00690	HP0326_1 Pseudaminic acid cytidylyltransferase and UDP-2,4-diacetamido-2,4,6-trideoxy-beta-L-altropyranose hydrolase
Nic25_A_00691	HP0326_2 Pseudaminic acid cytidylyltransferase and UDP-2,4-diacetamido-2,4,6-trideoxy-beta-L-altropyranose hydrolase
Nic25_A_00692	HP0325 Flagellar basal body L-ring protein FlgH
Nic25_A_00693	HP0324 Outer membrane protein HorC
Nic25_A_00694	HP0323 nuclease NucT
Nic25_A_00695	HP0322 poly E-rich protein ChePep
Nic25_A_00696	HP0321 guanylate kinase
Nic25_A_00697	HP0320 Sec-independent protein translocase protein tatA/E-like protein
Nic25_A_00698	HP0319 arginyl-tRNA synthetase
Nic25_A_00699	HP0318 heme oxygenase, HugZ family
Nic25_A_00700	HP1407 putative ribonuclease N
Nic25_A_00701	HP1406 biotin synthase
Nic25_A_00702	Type III restriction enzyme, res subunit
Nic25_A_00703	HP1369m_1
Nic25_A_00704	HP1382 putative endonuclease G
Nic25_A_00705	HP1380 prephenate dehydrogenase
Nic25_A_00706	HP1379 ATP-dependent protease La
Nic25_A_00707	HP1378 competence lipoprotein
Nic25_A_00708	Hypothetical protein
Nic25_A_00709	HP1377 flagellar assembly protein FliW
Nic25_A_00710	HP1376 (3R)-hydroxymyristoyl-ACP dehydratase
Nic25_A_00711	HP1375 UDP-N-acetylglucosamine acyltransferase
Nic25_A_00712	HP1374 ATP-dependent protease ATP-binding subunit ClpX
Nic25_A_00713	HP1372 rod shape-determining protein MreC
Nic25_A_00714	HP1371 type III restriction enzyme R protein
Nic25_A_00715	HP1369m_2
Nic25_A_00716	HP1365 response regulator
Nic25_A_00717	HP1364 signal-transducing protein, histidine kinase
Nic25_A_00718	HP1363 Bifunctional NAD(P)H-hydrate repair enzyme Nnr
Nic25_A_00719	HP1362 replicative DNA helicase
Nic25_A_00720	HP1361
Nic25_A_00721	HP1360 4-hydroxybenzoate polyprenyltransferase
Nic25_A_00722	HP1359 putative coding region
Nic25_A_00723	HP1358 Hypothetical protein
Nic25_A_00724	HP1357 phosphatidylserine decarboxylase
Nic25_A_00725	HP1356 quinolinate synthetase
Nic25_A_00726	HP1355 nicotinate-nucleotide pyrophosphorylase
Nic25_A_00727	N-6 DNA Methylase
Nic25_A_00728	Hypothetical protein
Nic25_A_00729	HP1350 carboxyl-terminal protease
Nic25_A_00730	HP1349 putative periplasmic protein
Nic25_A_00731	HP1348 1-acyl-sn-glycerol-3-phosphate acyltransferase
Nic25_A_00732	HP1347 uracil-DNA glycosylase
Nic25_A_00733	HP1346 glyceraldehyde-3-phosphate dehydrogenase
Nic25_A_00734	HP1345 phosphoglycerate kinase
Nic25_A_00735	HP1344 magnesium and cobalt transport protein
Nic25_A_00736	HP1343 integral membrane protein
Nic25_A_00737	HP1143 Hypothetical protein
Nic25_A_00738	HP1142 Hypothetical protein
Nic25_A_00739	HP1141 methionyl-tRNA formyltransferase
Nic25_A_00740	HP1140 biotin--protein ligase
Nic25_A_00741	HP1139 SpoOJ regulator (soj)
Nic25_A_00742	HP1138 plasmid replication-partition related protein
Nic25_A_00743	HP1137 F0F1 ATP synthase subunit B'
Nic25_A_00744	HP1136 F0F1 ATP synthase subunit B
Nic25_A_00745	HP1135 F0F1 ATP synthase subunit delta
Nic25_A_00746	HP1134 F0F1 ATP synthase subunit alpha
Nic25_A_00747	HP1133 F0F1 ATP synthase subunit gamma
Nic25_A_00748	HP1132 F0F1 ATP synthase subunit beta
Nic25_A_00749	HP1131 F0F1 ATP synthase subunit epsilon
Nic25_A_00750	HP1130 biopolymer transport protein (exbB)
Nic25_A_00751	HP1129 biopolymer transport protein (exbD)
Nic25_A_00752	Hypothetical protein
Nic25_A_00753	HP1126 translocation protein TolB
Nic25_A_00754	HP1125 Peptidoglycan-associated lipoprotein PalA
Nic25_A_00755	HP1124 periplasmic protein
Nic25_A_00756	HP1123 FKBP-type peptidyl-prolyl cis-trans isomerase slyD
Nic25_A_00757	HP1122a
Nic25_A_00758	HP1122 FlgM protein
Nic25_A_00759	HP1121 cytosine specific DNA methyltransferase (BSP6IM)
Nic25_A_00760	HP1120 Hypothetical protein
Nic25_A_00761	HP1119 flagellar hook-associated protein FlgK
Nic25_A_00762	HP1118 Gamma-glutamyltransferase ggT
Nic25_A_00763	HP1117 cysteine-rich protein X
Nic25_A_00765	HP0895_1 Hypothetical protein
Nic25_A_00766	HP0894_2 Hypothetical protein
Nic25_A_00767	HP0895_2 Hypothetical protein
Nic25_A_00768	Hypothetical protein
Nic25_A_00769	HP0894_3 Hypothetical protein
Nic25_A_00770	HP0891 acyl coenzyme A thioesterase
Nic25_A_00771	HP0890 short-chain oxidoreductase
Nic25_A_00772	HP0889 iron(III) dicitrate ABC transporter permease (fecD)
Nic25_A_00773	HP0888 iron(III) dicitrate transporter, ATP-binding protein
Nic25_A_00774	HP0709 acetolactate synthase 3 regulatory subunit
Nic25_A_00775	HP0708 Hypothetical protein
Nic25_A_00776	HP0707 Ribosomal RNA small subunit methyltransferase H
Nic25_A_00777	HP0706 Outer membrane protein HopE
Nic25_A_00778	HP0705 excinuclease ABC subunit A
Nic25_A_00779	HP0703 transcriptional activator of flagella proteins
Nic25_A_00780	HP0702 Hypothetical protein
Nic25_A_00781	HP0701 DNA gyrase subunit A
Nic25_A_00782	HP0700 diacylglycerol kinase
Nic25_A_00783	HP0699 Hypothetical protein
Nic25_A_00784	HP0690 acetyl-CoA acetyltransferase
Nic25_A_00785	HP0691 succinyl-CoA-transferase subunit A
Nic25_A_00786	HP0692 succinyl-CoA-transferase subunit B
Nic25_A_00787	HP0693 short-chain fatty acids transporter
Nic25_A_00788	Hypothetical protein
Nic25_A_00789	HP0695 hydantoin utilization protein A (hyuA)
Nic25_A_00790	HP0696 N-methylhydantoinase
Nic25_A_00791	HP0697 acetone carboxylase subunit gamma
Nic25_A_00792	CfrBI restriction endonuclease
Nic25_A_00793	CfrBI restriction endonuclease
Nic25_A_00794	HP0263_1 adenine specific DNA methyltransferase
Nic25_A_00795	putative 3'-5' exonuclease related to the exonuclease domain of PolB of PolB
Nic25_A_00796	HP0687 ferrous iron transport protein B
Nic25_A_00797	HP0686 iron(III) dicitrate transport protein FecA-1
Nic25_A_00798	fliP locus tag=Nic D VO 00798
Nic25_A_00799	HP0683 bifunctional N-acetylglucosamine-1-phosphate uridyltransferase/glucosamine-1-phosphate acetyltransferase
Nic25_A_00800	HP0682 Class IIc Sec-secreted bacteriocin Divergicin A precursor (DvnA)
Nic25_A_00801	HP0681 Hypothetical protein
Nic25_A_00802	HP0680 ribonucleotide-diphosphate reductase subunit alpha
Nic25_A_00803	similar to AA sequence:UniProtKB:G3XD23
Nic25_A_00804	HP0677 4-Toluene Sulfonate Uptake Permease (TSUP)
Nic25_A_00805	HP0676 methylated-DNA--protein-cysteine methyltransferase
Nic25_A_00806	HP0675 integrase/recombinase (xerC)
Nic25_A_00807	HP1411_3 putative
Nic25_A_00808	Hypothetical protein
Nic25_A_00809	Hypothetical protein
Nic25_A_00810	HP0672 aspartate aminotransferase
Nic25_A_00811	HP0671 Outer membrane protein HorF
Nic25_A_00812	Hypothetical protein
Nic25_A_00813	Hypothetical protein
Nic25_A_00814	Hypothetical protein
Nic25_A_00815	HP0667 type II R-M system protein
Nic25_A_00816	HP0666 anaerobic glycerol-3-phosphate dehydrogenase subunit C
Nic25_A_00817	HP0665 coproporphyrinogen III oxidase
Nic25_A_00818	HP0664UPF0763 protein HP 0664
Nic25_A_00819	HP0663 chorismate synthase
Nic25_A_00820	HP0662 ribonuclease III
Nic25_A_00821	HP0661 ribonuclease H
Nic25_A_00822	HP0660 Hypothetical protein
Nic25_A_00823	HP0659 chaperone SurA
Nic25_A_00824	HP0658 aspartyl/glutamyl-tRNA amidotransferase subunit B
Nic25_A_00825	HP0657 processing protease (ymxG)
Nic25_A_00826	HP0656 family menaquinone biosynthesis protein
Nic25_A_00827	HP0655 protective surface antigen D15
Nic25_A_00828	HP0654 menaquinone biosynthesis protein, family
Nic25_A_00829	HP0653 ferritin
Nic25_A_00830	HP0652 phosphoserine phosphatase SerB
Nic25_A_00831	HP1186 alpha-carbonic anhydrase
Nic25_A_00832	HP1185 sugar efflux transporter
Nic25_A_00833	HP1184 multidrug efflux pump VmrA
Nic25_A_00834	HP1183 Na+/H+ antiporter (napA)
Nic25_A_00835	HP1182 tRNA(Cytosine32)-2-thiocytidine synthetase
Nic25_A_00836	HP1181 multidrug-efflux transporter
Nic25_A_00838	HP1180 pyrimidine nucleoside transport protein (nupC)
Nic25_A_00839	HP1179 phosphopentomutase
Nic25_A_00840	HP1178 purine nucleoside phosphorylase
Nic25_A_00841	HP0117 radical SAM domain-containing protein
Nic25_A_00842	HP0116 DNA topoisomerase I
Nic25_A_00843	HP0115 flagellin B
Nic25_A_00844	HP0114 motility accessory factor
Nic25_A_00845	HP0113 Hypothetical protein
Nic25_A_00846	HP0112 L-fuculose-1-phosphate aldolase
Nic25_A_00847	HP0111 heat-inducible transcription repressor HrcA
Nic25_A_00848	HP0110 heat shock protein GrpE
Nic25_A_00849	HP0109 molecular chaperone DnaK
Nic25_A_00850	HP0108 putative coding region
Nic25_A_00851	HP0107 cysteine synthase
Nic25_A_00852	HP0106 cystathionine gamma-synthase
Nic25_A_00853	HP0105 S-ribosylhomocysteine lyase
Nic25_A_00854	HP0104 2',3'-cyclic-nucleotide 2'-phosphodiesterase
Nic25_A_00855	HP0103 methyl-accepting chemotaxis protein
Nic25_A_00856	HP0263_2 adenine specific DNA methyltransferase
Nic25_A_00857	Hypothetical protein
Nic25_A_00858	HP0102 glycosyl transferase
Nic25_A_00859	HP0101 outer membrane protein
Nic25_A_00860	HP0100 Hypothetical protein
Nic25_A_00861	HP0099 methyl-accepting chemotaxis protein
Nic25_A_00862	HP0098 threonine synthase
Nic25_A_00863	HP0097 Hypothetical protein
Nic25_A_00864	HP0096 2-hydroxyacid dehydrogenase
Nic25_A_00865	HP0095 Hypothetical protein
Nic25_A_00866	Glycosyl transferase family 11
Nic25_A_00867	HP0092 type II restriction enzyme M protein (hsdM)
Nic25_A_00868	HP0091 type II restriction enzyme R protein (hsdR)
Nic25_A_00870	HP0090 malonyl CoA-acyl carrier protein transacylase
Nic25_A_00871	HP0089 5'-methylthioadenosine/S-adenosylhomocysteine nucleosidase
Nic25_A_00872	HP0088 RNA polymerase sigma factor RpoD
Nic25_A_00873	HP0087 putative lipoprotein
Nic25_A_00874	HP0086 quinone oxidoreductase
Nic25_A_00875	HP0085 Hypothetical protein
Nic25_A_00876	HP0084 50S ribosomal protein L13
Nic25_A_00877	HP0083 30S ribosomal protein S9
Nic25_A_00878	HP0082_1 methyl-accepting chemotaxis protein
Nic25_A_00879	HP0082_2 methyl-accepting chemotaxis protein
Nic25_A_00880	HP0080 Hypothetical protein
Nic25_A_00881	HP0079 Outer membrane protein HorA
Nic25_A_00882	HP0078 Part of outer membrane protein HorA
Nic25_A_00883	HP0077 peptide chain release factor 1
Nic25_A_00884	HP0076 30S ribosomal protein S20
Nic25_A_00885	HP0075 phosphoglucosamine mutase
Nic25_A_00886	HP0074 lipoprotein signal peptidase
Nic25_A_00888	HP0072 urease subunit alpha
Nic25_A_00889	HP0071 urease accessory protein UreI
Nic25_A_00890	HP0070 urease accessory protein UreE
Nic25_A_00891	HP0069 urease accessory protein UreF
Nic25_A_00892	HP0068 urease accessory protein UreG
Nic25_A_00893	HP0067 urease accessory protein UreH
Nic25_A_00894	HP0066 ATP-binding protein
Nic25_A_00895	HP0065 Hypothetical protein
Nic25_A_00896	HP0064 Cell division-related protein
Nic25_A_00897	HP0063_1 Hypothetical protein
Nic25_A_00898	HP0063_2 Hypothetical protein
Nic25_A_00899	HP0062 Hypothetical protein
Nic25_A_00900	HP0061 Hypothetical protein
Nic25_A_00901	HP0060_1 Hypothetical protein
Nic25_A_00902	HP0060_2 Hypothetical protein
Nic25_A_00903	HP0059_1 Hypothetical protein
Nic25_A_00904	HP0059_2 Hypothetical protein
Nic25_A_00905	HP0059_3 Hypothetical protein
Nic25_A_00906	Hypothetical protein
Nic25_A_00907	HP0057 Hypothetical protein
Nic25_A_00908	HP0056 delta-1-pyrroline-5-carboxylate dehydrogenase
Nic25_A_00909	HP0055 sodium/proline symporter
Nic25_A_00910	HP0054 cytosine-specific methyltransferase
Nic25_A_00911	HP0050 adenine specific DNA methyltransferase
Nic25_A_00912	HP0049 agmatine deiminase
Nic25_A_00913	HP0048 transcriptional regulator (hypF)
Nic25_A_00914	HP0047 hydrogenase expression/formation protein HypE
Nic25_A_00915	Hypothetical protein
Nic25_A_00916	HP0045 nodulation protein (nolK)
Nic25_A_00917	HP0044 GDP-D-mannose dehydratase
Nic25_A_00918	HP0043 mannose-6-phosphate isomerase
Nic25_A_00919	HP0527_2 CagY protein
Nic25_A_00920	HP0039_2 comB9 competence protein
Nic25_A_00921	HP0038_1 comB8 competence protein
Nic25_A_00922	Hypothetical protein
Nic25_A_00923	HP0037 2 NADH-ubiquinone oxidoreductase subunit
Nic25_A_00924	HP0036 Hypothetical protein
Nic25_A_00925	HP0035 transcriptional regulatory protein
Nic25_A_00926	HP0034 aspartate alpha-decarboxylase
Nic25_A_00927	HP0033 ATP-dependent C1p protease (clpA)
Nic25_A_00928	HP0032 ATP-dependent Clp protease adapter protein ClpS
Nic25_A_00929	HP0031 putative universal stress global response regulator UspA
Nic25_A_00930	HP0030_1 Hypothetical protein
Nic25_A_00931	HP0030_2 Hypothetical protein
Nic25_A_00932	HP0029 dethiobiotin synthetase
Nic25_A_00933	HP0028 Hypothetical protein
Nic25_A_00934	HP0027 isocitrate dehydrogenase
Nic25_A_00935	HP0026 type II citrate synthase
Nic25_A_00936	HP0025 Outer membrane protein HopD
Nic25_A_00937	HP0022 lipid A phosphoethanolamine transferase
Nic25_A_00938	HP0021 lipid A 1-phosphatase
Nic25_A_00939	HP0020 carboxynorspermidine decarboxylase
Nic25_A_00940	HP0019 chemotaxis protein (cheV)
Nic25_A_00941	HP0018 Hypothetical protein
Nic25_A_00942	HP0017 ComB4 competence protein
Nic25_A_00943	HP0016 ComB3 competence protein
Nic25_A_00944	HP0015_1 comB2 competence protein
Nic25_A_00945	HP0014 valyl-tRNA synthetase
Nic25_A_00946	HP0013 tRNA (5-methylaminomethyl-2-thiouridylate)-methyltransferase
Nic25_A_00947	HP0012 DNA primase
Nic25_A_00948	HP0011 co-chaperonin GroES
Nic25_A_00949	HP0010 chaperonin GroEL
Nic25_A_00950	HP0009 Outer membrane protein HopZ
Nic25_A_00956	HP0006 pantoate--beta-alanine ligase
Nic25_A_00957	HP0005 orotidine 5'-phosphate decarboxylase
Nic25_A_00958	HP0004 carbonic anhydrase
Nic25_A_00959	HP0003 2-dehydro-3-deoxyphosphooctonate aldolase
Nic25_A_00960	HP0002 6,7-dimethyl-8-ribityllumazine synthase
Nic25_A_00961	HP0001 transcription antitermination protein NusB
Nic25_A_00962	Hypothetical protein
Nic25_A_00963	HP1588_1 protein of unknown function UPF0174
Nic25_A_00964	Hypothetical protein
Nic25_A_00965	HP1588_2 protein of unknown function UPF0174
Nic25_A_00966	HP1585 flagellar basal body rod protein FlgG
Nic25_A_00967	HP1584 putative DNA-binding/iron metalloprotein/AP endonuclease
Nic25_A_00968	HP1583 4-hydroxythreonine-4-phosphate dehydrogenase
Nic25_A_00969	HP1582 pyridoxine 5'-phosphate synthase
Nic25_A_00970	HP1581 undecaprenyl phosphate N-acetylglucosaminyltransferase
Nic25_A_00971	HP1580 Hypothetical protein
Nic25_A_00972	HP1579 Hypothetical protein
Nic25_A_00973	HP1577 ABC transporter permease (yaeE)
Nic25_A_00974	HP1576 DL-methionine transporter ATP-binding subunit
Nic25_A_00975	HP1575 FlhB-related flagellar biosynthesis protein
Nic25_A_00976	HP1574 riboflavin synthase subunit alpha
Nic25_A_00977	HP1573 DNAse
Nic25_A_00978	HP1572 regulatory protein DniR
Nic25_A_00979	HP1571 rare lipoprotein A
Nic25_A_00980	HP1570 3-deoxy-D-manno-octulosonate 8-phosphate phosphatase
Nic25_A_00981	HP1569 Hypothetical protein
Nic25_A_00982	HP1568 lipopolysaccharide transport periplasmic protein LptA
Nic25_A_00983	HP1567 ribosome biogenesis GTP-binding protein YsxC
Nic25_A_00984	HP1566 Hypothetical protein
Nic25_A_00985	HP1565 penicillin-binding protein 2
Nic25_A_00986	HP1564 outer membrane lipoprotein
Nic25_A_00987	HP1563 alkyl hydroperoxide reductase
Nic25_A_00988	HP1562 iron(III) ABC transporter, periplasmic iron-binding protein (ceuE)
Nic25_A_00989	HP1561 iron(III) ABC transporter, periplasmic iron-binding protein (ceuE)
Nic25_A_00990	HP1560 Lipid II flippase FtsW
Nic25_A_00991	HP1559 flagellar basal body rod protein FlgB
Nic25_A_00992	HP1558 flagellar basal body rod protein FlgC
Nic25_A_00993	HP1557 flagellar hook-basal body protein FliE
Nic25_A_00994	HP1556 cell division protein FtsI
Nic25_A_00995	HP1079_2
Nic25_A_00996	Hypothetical protein
Nic25_A_00997	HP1538 ubiquinol cytochrome c oxidoreductase, cytochrome c1
Nic25_A_00998	HP1539 ubiquinol cytochrome c oxidoreductase, cytochrome b subunit (fbcH) FFbcH
Nic25_A_00999	HP1540 ubiquinol cytochrome c oxidoreductase, Rieske 2Fe-2S subunit (fbcF) FbcF
Nic25_A_01000	HP1541 transcription-repair coupling factor (trcF)
Nic25_A_01001	HP1542 Hypothetical protein
Nic25_A_01002	HP1543 toxR-activated protein
Nic25_A_01003	HP1544 toxR-activated protein
Nic25_A_01004	HP1545 folylpolyglutamate synthase
Nic25_A_01005	HP1546 Hypothetical protein
Nic25_A_01006	HP1547 Leucine--tRNA ligase
Nic25_A_01007	HP1548 Monovalent Cation (K+ or Na+):Proton Antiporter-3 (CPA3)
Nic25_A_01008	HP1549 preprotein translocase subunit SecF
Nic25_A_01009	HP1550 preprotein translocase subunit SecD
Nic25_A_01010	HP1551 preprotein translocase subunit YajC
Nic25_A_01011	HP1552 Na(+)/H(+) antiporter NhaA
Nic25_A_01012	HP1553 ATP-dependent DNA helicase
Nic25_A_01013	HP1554 30S ribosomal protein S2
Nic25_A_01014	HP1555 elongation factor Ts
Nic25_A_01015	Hypothetical protein
Nic25_A_01016	HP1384 Hypothetical protein
Nic25_A_01017	HP1385 fructose-1,6-bisphosphatase
Nic25_A_01018	HP1386 ribulose-phosphate 3-epimerase
Nic25_A_01019	HP1387 DNA polymerase III subunit epsilon
Nic25_A_01020	HP1098 2 beta-lactamase
Nic25_A_01021	HP1391 Hypothetical protein
Nic25_A_01022	HP1392 fibronectin/fibrinogen-binding protein
Nic25_A_01023	HP1393 DNA repair protein RecN
Nic25_A_01024	HP1394 putative inorganic polyphosphate/ATP-NAD kinase
Nic25_A_01025	HP1395 Outer membrane protein HorL
Nic25_A_01026	HP1396 Hypothetical protein
Nic25_A_01027	HP1398 alanine dehydrogenase
Nic25_A_01028	HP1017_2 amino acid permease
Nic25_A_01029	HP1399 arginase
Nic25_A_01030	HP1400 iron(III) dicitrate transport protein FecA-3
Nic25_A_01031	HP1401 putative metal-dependent hydrolase
Nic25_A_01032	HP1402 type I restriction enzyme R protein (hsdR)
Nic25_A_01033	HP1403 type I restriction enzyme M protein (hsdM)
Nic25_A_01034	HP1383 type I R-M system specificity subunit
Nic25_A_01035	Hypothetical protein
Nic25_A_01036	HP1533 FAD-dependent thymidylate synthase
Nic25_A_01037	HP1532 glucosamine--fructose-6-phosphate aminotransferase
Nic25_A_01038	HP1531 putative protein
Nic25_A_01039	HP1530 purine nucleoside phosphorylase
Nic25_A_01040	HP1529 chromosomal replication initiator protein DnaA
Nic25_A_01041	HP1527_1 periplasmic competence protein
Nic25_A_01043	HP1526 exodeoxyribonuclease III
Nic25_A_01044	HP1525 outer membrane protein HorD
Nic25_A_01045	HP1524 Hypothetical protein
Nic25_A_01046	HP1523 ATP-dependent DNA helicase RecG
Nic25_A_01047	HP0593_1 adenine specific DNA methyltransferase
Nic25_A_01048	HP0593_2 adenine specific DNA methyltransferase
Nic25_A_01049	HP1521 type III restriction enzyme
Nic25_A_01050	HP1518 Hypothetical protein
Nic25_A_01051	HP1517_1 type IIS restriction enzyme R and M protein
Nic25_A_01052	HP1517_2 type IIS restriction enzyme R and M protein
Nic25_A_01053	HP0650 family 4 uracil-DNA glycosylase
Nic25_A_01054	HP0649 aspartate ammonia-lyase
Nic25_A_01055	HP0648 UDP-N-acetylglucosamine 1-carboxyvinyltransferase
Nic25_A_01056	HP0647 Hypothetical protein
Nic25_A_01057	HP0646 UTP-glucose-1-phosphate uridylyltransferase
Nic25_A_01058	HP0645 soluble lytic murein transglycosylase
Nic25_A_01059	HP0644 Proton-translocating hydrogenase
Nic25_A_01060	HP0643 glutamylglutaminyl-tRNA synthetase
Nic25_A_01061	HP0642_1 NAD(P)H-flavin oxidoreductase
Nic25_A_01062	HP0642_2 NAD(P)H-flavin oxidoreductase
Nic25_A_01063	HP0641_1 putative coding region
Nic25_A_01064	tartronate semialdehyde reductase
Nic25_A_01065	HP0641_2 putative coding region
Nic25_A_01066	HP0640 poly(A) polymerase
Nic25_A_01067	HP0639 7-cyano-7-deazaguanine synthase
Nic25_A_01068	HP0638 Outer membrane protein HopH
Nic25_A_01069	HP0637 Hypothetical protein
Nic25_A_01070	Hypothetical protein
Nic25_A_01071	HP0635 Hypothetical protein
Nic25_A_01072	HP0634 quinone-reactive Ni/Fe hydrogenase HydD
Nic25_A_01073	HP0633 quinone-reactive Ni/Fe hydrogenase HydC
Nic25_A_01074	HP0632 quinone-reactive Ni/Fe hydrogenase HydB
Nic25_A_01075	HP0380 glutamate dehydrogenase
Nic25_A_01076	HP0381 protoporphyrinogen oxidase
Nic25_A_01077	HP0382 putative zinc-metallo protease
Nic25_A_01078	HP0383 Hypothetical protein
Nic25_A_01079	HP0384 Hypothetical protein
Nic25_A_01080	HP0385 putative coding region
Nic25_A_01081	HP0386 putative protein
Nic25_A_01082	HP0387 primosome assembly protein PriA
Nic25_A_01083	HP0388 tRNA (cmo5U34)-methyltransferase
Nic25_A_01084	HP0389 superoxide dismutase
Nic25_A_01085	HP0390 thiol peroxidase
Nic25_A_01086	HP0391 purine-binding chemotaxis protein CheW
Nic25_A_01087	HP0392 histidine kinase CheA
Nic25_A_01088	HP0393 chemotaxis protein CheV
Nic25_A_01089	HP0394 UDP-2,3-diacylglucosamine hydrolase
Nic25_A_01090	HP0395 YggS family pyridoxal phosphate enzyme
Nic25_A_01091	HP0396 3-octaprenyl-4-hydroxybenzoate carboxy-lyase
Nic25_A_01092	HP0397 phosphoglycerate dehydrogenase
Nic25_A_01093	HP0398 Hypothetical protein
Nic25_A_01094	HP0399 30S ribosomal protein S1
Nic25_A_01095	HP0400 4-hydroxy-3-methylbut-2-enyl diphosphate reductase
Nic25_A_01096	HP0401 3-phosphoshikimate 1-carboxyvinyltransferase
Nic25_A_01097	HP0402 phenylalanyl-tRNA synthetase subunit beta
Nic25_A_01098	HP0403 phenylalanyl-tRNA synthetase subunit alpha
Nic25_A_01099	HP0404 HIT family protein
Nic25_A_01100	HP0405 nifS-like protein
Nic25_A_01101	HP0406 Hypothetical protein
Nic25_A_01102	HP0407 biotin sulfoxide reductase
Nic25_A_01103	HP0408 Hypothetical protein
Nic25_A_01104	HP0409 GMP synthase
Nic25_A_01105	Hypothetical protein
Nic25_A_01106	HP0410 putative neuraminyllactose-binding hemagglutinin-like protein
Nic25_A_01111	HP0415 potassium efflux system protein /Small-conductance mechanosensitive channel
Nic25_A_01112	HP0416 cyclopropane fatty acid synthase
Nic25_A_01113	HP0417 methionyl-tRNA synthetase
Nic25_A_01114	HP0418 ferrochelatase
Nic25_A_01115	HP0419 tRNA (mo5U34)-methyltransferase
Nic25_A_01116	HP0420 Hypothetical protein
Nic25_A_01117	HP0421 type 1 capsular polysaccharide biosynthesis protein J CapJ
Nic25_A_01118	HP0422 arginine decarboxylase
Nic25_A_01119	HP1412_2 Hypothetical protein
Nic25_A_01120	HP1187 Hypothetical protein
Nic25_A_01121	HP0120DUF874 family protein
Nic25_A_01122	HP0121 phosphoenolpyruvate synthase
Nic25_A_01123	HP0123 threonyl-tRNA synthetase
Nic25_A_01124	HP0124 translation initiation factor IF-3
Nic25_A_01125	HP0125 50S ribosomal protein L35
Nic25_A_01126	HP0126 50S ribosomal protein L20
Nic25_A_01127	HP0127 Outer membrane protein HorB
Nic25_A_01128	HP0129_2 Hypothetical protein
Nic25_A_01129	HP0130 Hypothetical protein
Nic25_A_01130	HP0132 L-serine ammonia-lyase
Nic25_A_01131	HP0133 serine transporter
Nic25_A_01132	HP0134 3-deoxy-7-phosphoheptulonate synthase
Nic25_A_01133	HP0135 putative protein
Nic25_A_01134	HP0136 bacterioferritin comigratory protein
Nic25_A_01135	HP0137 Hypothetical protein
Nic25_A_01136	HP0138 iron-sulfur cluster binding protein
Nic25_A_01137	HP0139 (S)-2-hydroxy-acid oxidase
Nic25_A_01138	HP0140 L-lactate permease
Nic25_A_01139	HP0141 L-lactate permease
Nic25_A_01140	HP0142 A/G-specific adenine glycosylase
Nic25_A_01141	citT
Nic25_A_01142	HP0144 cbb3-type cytochrome c oxidase subunit I
Nic25_A_01143	HP0145 cbb3-type cytochrome c oxidase subunit II
Nic25_A_01144	HP0146 cytochrome c oxidase, cbb3-type, CcoQ subunit
Nic25_A_01145	HP0147 cytochrome c oxidase, cbb3-type, subunit III
Nic25_A_01146	HP0148 Hypothetical protein
Nic25_A_01147	Hypothetical protein
Nic25_A_01148	HP0149 Hypothetical protein
Nic25_A_01149	HP0150 Hypothetical protein
Nic25_A_01150	HP0151 putative membrane protein
Nic25_A_01151	HP0152 succinyl-CoA ligase [ADP-forming] subunit alpha
Nic25_A_01152	HP0153 recombinase A
Nic25_A_01153	HP0154 enolase
Nic25_A_01154	HP0155 H+/Na+ translocating NADH Dehydrogenase
Nic25_A_01155	HP0156 Hypothetical protein
Nic25_A_01156	HP0157 shikimate kinase
Nic25_A_01157	HP0158 N-linked glycosylation glycosyltransferase
Nic25_A_01158	HP0159 2 lipopolysaccharide 1,2-glucosyltransferase
Nic25_A_01159	HP0160 2 HcpD
Nic25_A_01160	HP0162 putative transcriptional regulatory protein
Nic25_A_01161	HP0163 delta-aminolevulinic acid dehydratase
Nic25_A_01162	HP0166 response regulator (ompR)
Nic25_A_01163	HP0167 Hypothetical protein
Nic25_A_01164	HP0168 Hypothetical protein
Nic25_A_01165	HP0169 collagenase
Nic25_A_01166	HP0170 Hypothetical protein
Nic25_A_01167	HP0171 peptide chain release factor 2
Nic25_A_01168	HP0172 molybdopterin biosynthesis protein
Nic25_A_01169	HP0173 flagellar biosynthesis protein FliR
Nic25_A_01170	HP0174 Putative Sulfate Transporter (CysZ)
Nic25_A_01171	HP0175 putative peptidyl-prolyl cis-trans isomerase
Nic25_A_01172	HP0176 fructose-bisphosphate aldolase
Nic25_A_01173	HP0177 elongation factor P
Nic25_A_01174	similar to AA sequence:UniProtKB:O34885
Nic25_A_01175	LlaJI restriction endonuclease
Nic25_A_01176	HP0178 pseudoaminic acid synthase
Nic25_A_01177	HP0179 ABC transporter ATP-binding protein
Nic25_A_01178	HP0180 apolipoprotein N-acyltransferase
Nic25_A_01179	HP0181 membrane protein required for colicin V production
Nic25_A_01180	HP0182 lysyl-tRNA synthetase
Nic25_A_01181	HP0183 serine hydroxymethyltransferase
Nic25_A_01182	HP0184 Hypothetical protein
Nic25_A_01183	HP0185 Hypothetical protein
Nic25_A_01184	HP0186 Hypothetical protein
Nic25_A_01185	HP0629_3 Hypothetical protein
Nic25_A_01186	HP0189UPF0114 protein HP 0189
Nic25_A_01187	HP0190 phospholipase D-family protein
Nic25_A_01188	HP0191 fumarate reductase iron-sulfur subunit
Nic25_A_01189	HP0192 fumarate reductase flavoprotein subunit
Nic25_A_01190	HP0193 fumarate reductase cytochrome b-556 subunit
Nic25_A_01191	HP0194 triosephosphate isomerase
Nic25_A_01192	HP0195 enoyl-ACP reductase
Nic25_A_01193	HP0196 UDP-3-O-[3-hydroxymyristoyl] glucosamine N-acyltransferase
Nic25_A_01194	HP0197 S-adenosylmethionine synthetase
Nic25_A_01195	HP0198 nucleoside diphosphate kinase
Nic25_A_01196	HP0199 Hypothetical protein
Nic25_A_01197	HP0200 50S ribosomal protein L32
Nic25_A_01198	HP0201 fatty acid/phospholipid synthesis protein PlsX
Nic25_A_01199	HP0202 3-oxoacyl-[acyl-carrier-protein] synthase 3
Nic25_A_01200	HP0203 Hypothetical protein
Nic25_A_01201	HP0204 Hypothetical protein
Nic25_A_01202	HP0205 ATP-dependent OLD family endonuclease
Nic25_A_01203	HP0207 ATP-binding protein (mpr)
Nic25_A_01204	HP0208
Nic25_A_01205	HP0159 3 lipopolysaccharide 1,2-glucosyltransferase
Nic25_A_01206	HP0209 Outer membrane protein HofA
Nic25_A_01207	HP0210 chaperone protein htpG
Nic25_A_01208	HP0211 beta-lactamase hcpA
Nic25_A_01209	HP0212 succinyl-diaminopimelate desuccinylase
Nic25_A_01210	HP0213 tRNA uridine 5-carboxymethylaminomethyl modification enzyme
Nic25_A_01211	HP0214 sodium-dependent transporter
Nic25_A_01212	HP0215 phosphatidate cytidylyltransferase
Nic25_A_01213	HP0216 1-deoxy-D-xylulose 5-phosphate reductoisomerase
Nic25_A_01214	HP0217 1 beta-1,4-N-acetylgalactosamyltransferase
Nic25_A_01215	HP0217 2 beta-1,4-N-acetylgalactosamyltransferase
Nic25_A_01216	HP0218 phospholipid-binding protein
Nic25_A_01217	HP0219 Hypothetical protein
Nic25_A_01218	HP0220 cysteine desulfurase
Nic25_A_01219	HP0221 nitrogen fixation protein nifU
Nic25_A_01220	HP0222 putative
Nic25_A_01221	HP0223 DNA repair protein RadA
Nic25_A_01222	HP0224 bifunctional methionine sulfoxide reductase A/B
Nic25_A_01223	HP0226 sulfite exporter TauE/SafE family protein
Nic25_A_01224	HP1114 excinuclease ABC subunit B
Nic25_A_01225	HP1113 Outer membrane protein HorI
Nic25_A_01226	HP1112 adenylosuccinate lyase
Nic25_A_01227	HP1111 pyruvate ferredoxin oxidoreductase, beta subunit
Nic25_A_01228	HP1110 pyruvate flavodoxin oxidoreductase subunit alpha
Nic25_A_01229	HP1109 pyruvate flavodoxin oxidoreductase subunit delta
Nic25_A_01230	HP1108 pyruvate flavodoxin oxidoreductase subunit gamma
Nic25_A_01231	HP1107 Outer membrane protein HorH
Nic25_A_01232	HP1106 Hypothetical protein
Nic25_A_01233	HP11052 putative lipopolysaccharide biosynthesis protein
Nic25_A_01234	HP1104 cinnamyl-alcohol dehydrogenase ELI3-2 (cad)
Nic25_A_01235	HP1103 glucokinase
Nic25_A_01236	HP1102 6-phosphogluconolactonase
Nic25_A_01237	HP1101 glucose-6-phosphate 1-dehydrogenase
Nic25_A_01238	HP1100 6-phosphogluconate dehydratase
Nic25_A_01239	HP1099 2-keto-3-deoxy-6-phosphogluconate aldolase
Nic25_A_01240	HP1098 3 beta-lactamase
Nic25_A_01241	HP0357 short chain alcohol dehydrogenase
Nic25_A_01242	HP0358 putative outer membrane protein
Nic25_A_01245	HP0360 UDP-glucose 4-epimerase
Nic25_A_01246	HP0361 tRNA pseudouridine synthase A
Nic25_A_01247	HP0362 Hypothetical protein
Nic25_A_01248	HP0363 protein-L-isoaspartate O-methyltransferase
Nic25_A_01249	HP0364 ribonucleotide-diphosphate reductase subunit beta
Nic25_A_01251	HP0366 UDP-4-keto-6-deoxy-N-acetylglucosamine 4-aminotransferase
Nic25_A_01252	HP0367 Hypothetical protein
Nic25_A_01253	Hypothetical protein
Nic25_A_01254	Hypothetical protein
Nic25_A_01255	Hypothetical protein
Nic25_A_01256	HP0370 biotin carboxylase
Nic25_A_01257	HP0371 biotin carboxyl carrier protein
Nic25_A_01258	HP0372 deoxycytidine triphosphate deaminase
Nic25_A_01259	HP0373 Outer membrane protein HomC
Nic25_A_01260	HP0374 16S ribosomal RNA methyltransferase RsmE
Nic25_A_01261	HP0375 Hypothetical protein
Nic25_A_01262	HP0376 ferrochelatase
Nic25_A_01263	HP0377 thiol:disulfide interchange protein
Nic25_A_01264	HP0378 bifunctional cytochrome c biogenesis protein
Nic25_A_01266	HP1189 aspartate-semialdehyde dehydrogenase
Nic25_A_01267	HP1190 histidyl-tRNA synthetase
Nic25_A_01268	HP1191 ADP-heptose-lps heptosyltransferase II
Nic25_A_01269	HP1192 secreted protein involved in flagellar motility
Nic25_A_01270	HP1193 aldo/keto reductase
Nic25_A_01271	HP1195 elongation factor G
Nic25_A_01272	HP1196 30S ribosomal protein S7
Nic25_A_01273	HP1197 30S ribosomal protein S12
Nic25_A_01274	HP1198 DNA-directed RNA polymerase subunit beta/beta'
Nic25_A_01275	Hypothetical protein
Nic25_A_01276	Hypothetical protein
Nic25_A_01277	HP1199 50S ribosomal protein L7/L12
Nic25_A_01278	HP1200 50S ribosomal protein L10
Nic25_A_01279	HP1201 50S ribosomal protein L1
Nic25_A_01280	HP1202 50S ribosomal protein L11
Nic25_A_01281	HP1203 transcription antitermination protein NusG
Nic25_A_01282	HP1203a preprotein translocase subunit SecE
Nic25_A_01284	HP1204 50S ribosomal protein L33
Nic25_A_01285	HP1205 elongation factor Tu
Nic25_A_01290	HP1206 multidrug resistance protein (hetA)
Nic25_A_01291	HP1207 haloacid dehalogenase
Nic25_A_01292	HP1208 Site-specific DNA-methyltransferase
Nic25_A_01293	Helicobacter pylori IceA2 protein
Nic25_A_01294	HP1210 serine O-acetyltransferase
Nic25_A_01297	HP1212 F0F1 ATP synthase subunit C
Nic25_A_01298	HP1213 polyribonucleotide nucleotidyltransferase
Nic25_A_01299	HP1214 Hypothetical protein
Nic25_A_01300	HP1216 organic solvent tolerance protein
Nic25_A_01301	HP1217 Hypothetical protein
Nic25_A_01302	HP1218 phosphoribosylamine--glycine ligase
Nic25_A_01303	HP1220 ABC transporter ATP-binding protein
Nic25_A_01304	HP1221 undecaprenyl pyrophosphate synthase
Nic25_A_01305	HP1222 D-lactate dehydrogenase
Nic25_A_01306	HP1223 Hypothetical protein
Nic25_A_01307	HP1224 uroporphyrinogen-III synthase
Nic25_A_01308	HP1225 camphor resistance protein CrcB
Nic25_A_01309	HP1226 coproporphyrinogen III oxidase
Nic25_A_01310	HP1227 cytochrome c-553
Nic25_A_01311	HP1228 dinucleoside polyphosphate hydrolase
Nic25_A_01312	HP1229 aspartate kinase
Nic25_A_01313	HP1230 Hypothetical protein
Nic25_A_01314	HP1231 DNA polymerase III subunit delta'
Nic25_A_01315	HP1232 dihydropteroate synthase
Nic25_A_01316	HP1233 Hypothetical protein
Nic25_A_01317	HP1234 membrane transport protein
Nic25_A_01318	HP1235 integral membrane protein
Nic25_A_01319	HP1236 Hypothetical protein
Nic25_A_01320	HP1237 carbamoyl phosphate synthase small subunit
Nic25_A_01321	HP1238 formamidase
Nic25_A_01322	Hypothetical protein
Nic25_A_01323	HP1240 Maf-like protein
Nic25_A_01324	HP1241 alanyl-tRNA synthetase
Nic25_A_01325	HP1242 Hypothetical protein
Nic25_A_01326	HP0316_2 Hypothetical protein
Nic25_A_01327	HP0313 nitrite extrusion protein (narK)
Nic25_A_01328	HP0312 ATP-binding protein
Nic25_A_01329	HP0311 Hypothetical protein
Nic25_A_01330	HP0310 cyclic imide hydrolase
Nic25_A_01331	HP0309 putative N-carbamoyl-D-amino acid amidohydrolase
Nic25_A_01332	HP0308 Hypothetical protein
Nic25_A_01333	HP0307 arginine biosynthesis bifunctional protein ArgJ
Nic25_A_01334	HP0306 glutamate-1-semialdehyde aminotransferase
Nic25_A_01335	HP0305 base-induced polyisoprenoid-binding periplasmic protein
Nic25_A_01336	HP0304 Hypothetical protein
Nic25_A_01337	HP0303 GTPase ObgE
Nic25_A_01338	HP0302 dipeptide ABC transporter ATP-binding protein (dppF)
Nic25_A_01339	HP0301 dipeptide ABC transporter, ATP-binding protein (dppD)
Nic25_A_01340	HP0300 dipeptide ABC transporter permease (dppC)
Nic25_A_01341	HP0299 dipeptide ABC transporter permease (dppB)
Nic25_A_01342	HP0298 dipeptide ABC transporter, periplasmic dipeptide-binding protein (dppA)
Nic25_A_01343	HP0297 50S ribosomal protein L27
Nic25_A_01344	HP0296 50S ribosomal protein L21
Nic25_A_01345	HP0295 flagellar hook-associated protein FlgL
Nic25_A_01346	HP0294 acylamide amidohydrolase
Nic25_A_01347	HP0293 para-aminobenzoate synthetase
Nic25_A_01348	HP0292 Hypothetical protein
Nic25_A_01349	HP0291 chorismate mutase/prephenate dehydratase
Nic25_A_01350	HP0290 diaminopimelate decarboxylase
Nic25_A_01351	HP0289 putative vacuolating cytotoxin (VacA)-like protein
Nic25_A_01352	HP0288 Hypothetical protein
Nic25_A_01353	HP0287 Hypothetical protein
Nic25_A_01354	HP0286 cell division protein (ftsH)
Nic25_A_01355	HP0285 MiaB-like tRNA modifying enzyme
Nic25_A_01356	HP0284 mechanosensitive ion channel family protein
Nic25_A_01357	HP0283 3-dehydroquinate synthase
Nic25_A_01358	HP0282 putative coding region
Nic25_A_01359	HP0281 queuine tRNA-ribosyltransferase
Nic25_A_01360	HP0280 lipid A biosynthesis lauroyl acyltransferase
Nic25_A_01361	HP0279 lipopolysaccharide heptosyltransferase I
Nic25_A_01362	HP0278 guanosine pentaphosphate phosphohydrolase
Nic25_A_01363	HP0277 ferredoxin
Nic25_A_01364	HP0276 Indole-3-glycerol phosphate synthase
Nic25_A_01365	HP0275 ATP-dependent nuclease
Nic25_A_01366	HP0274 Hypothetical protein
Nic25_A_01367	HP0273 Hypothetical protein
Nic25_A_01368	HP0272 Hypothetical protein
Nic25_A_01369	HP0271 Hypothetical protein
Nic25_A_01370	HP0270 Hypothetical protein
Nic25_A_01371	HP0269 (dimethylallyl)adenosine tRNA methylthiotransferase
Nic25_A_01372	HP0268 putative
Nic25_A_01373	HP0267 chlorohydrolase
Nic25_A_01374	HP0266 dihydroorotase
Nic25_A_01375	HP0265 cytochrome c biogenesis protein
Nic25_A_01376	HP0264 ATP-dependent Clp protease, ATP-binding subunit ClpB
Nic25_A_01377	HP0263_3 adenine specific DNA methyltransferase
Nic25_A_01378	HP0263_4 adenine specific DNA methyltransferase
Nic25_A_01379	HP1534 2 IS605 transposase (tnpB)
Nic25_A_01380	HP0229 Outer membrane protein HopA
Nic25_A_01382	HP0228 sulfate permease
Nic25_A_01383	HP1177 Outer membrane protein HopQ
Nic25_A_01384	HP0726 outer membrane protein
Nic25_A_01385	HP0727 tRNA-dihydrouridine synthase B
Nic25_A_01386	HP0728 tRNA(Ile)-lysidine synthase
Nic25_A_01387	HP0729 Hypothetical protein
Nic25_A_01388	HP0730 Hypothetical protein
Nic25_A_01389	HP0731 LeoA protein
Nic25_A_01390	HP0733_1 Hypothetical protein
Nic25_A_01391	HP0733_2 Hypothetical protein
Nic25_A_01392	HP0734 ribosomal protein S12 methylthiotransferase RimO
Nic25_A_01393	HP0735 xanthine guanine phosphoribosyl transferase (gpt)
Nic25_A_01394	HP0736 putative aminotransferase
Nic25_A_01395	HP0737 phosphatidylglycerophosphatase A
Nic25_A_01396	HP0738 D-alanine--D-alanine ligase
Nic25_A_01397	HP0739 2-hydroxy-6-oxohepta-2,4-dienoate hydrolase
Nic25_A_01398	HP0740 UDP-MurNac-pentapeptide presynthetase (murF)
Nic25_A_01399	HP0741 histidine triad family protein
Nic25_A_01400	HP0742 ribose-phosphate pyrophosphokinase
Nic25_A_01402	Hypothetical protein
Nic25_A_01403	GTPase YlqF
Nic25_A_01404	HP0745 pseudouridine synthase
Nic25_A_01405	HP0746 Hypothetical protein
Nic25_A_01406	HP0747 tRNA (guanine-N(7)-)-methyltransferase
Nic25_A_01407	HP0748 cell division protein
Nic25_A_01408	HP0749 cell division protein FtsX
Nic25_A_01409	HP0750 Hypothetical protein
Nic25_A_01410	HP0751 flagellar protein FlaG
Nic25_A_01411	HP0752 flagellar capping protein
Nic25_A_01412	HP0753 flagellar protein FliS
Nic25_A_01413	HP0754 Hypothetical protein
Nic25_A_01414	HP0755 thiF family protein
Nic25_A_01415	Hypothetical protein
Nic25_A_01416	HP0757 carbon-nitrogen hydrolase
Nic25_A_01417	HP0758 histidine permease
Nic25_A_01418	multidrug efflux protein MatE membrane protein
Nic25_A_01419	HP0760 Ribonuclease Y
Nic25_A_01420	HP0762 Hypothetical protein
Nic25_A_01421	HP0763 signal recognition particle-docking protein FtsY
Nic25_A_01422	HP0764_1 proteobacterial sortase system OmpA family protein
Nic25_A_01423	HP0764_2 proteobacterial sortase system OmpA family protein
Nic25_A_01424	HP0765 putative
Nic25_A_01425	HP0766 Hypothetical protein
Nic25_A_01426	HP0768 molybdenum cofactor biosynthesis protein A
Nic25_A_01427	HP0769 molybdopterin-guanine dinucleotide biosynthesis protein MobA
Nic25_A_01428	HP0770 flagellar biosynthesis protein FlhB
Nic25_A_01429	HP0771 Hypothetical protein
Nic25_A_01430	HP0772 N-acetylmuramoyl-L-alanine amidase
Nic25_A_01431	HP0773 2-nitropropane dioxygenase
Nic25_A_01432	HP0774 tyrosyl-tRNA synthetase
Nic25_A_01433	HP0775 penta-phosphate guanosine-3'-pyrophosphohydrolase
Nic25_A_01434	HP0776 DNA-directed RNA polymerase subunit omega
Nic25_A_01435	HP0777 uridylate kinase
Nic25_A_01436	HP0778 Hypothetical protein
Nic25_A_01437	HP0779 bifunctional aconitate hydratase 2/2-methylisocitrate dehydratase
Nic25_A_01438	HP0780 Hypothetical protein
Nic25_A_01439	HP0781 Hypothetical protein
Nic25_A_01440	HP0782 Outer membrane protein HofE
Nic25_A_01441	HP0783 Hypothetical protein
Nic25_A_01443	HP0785 outer-membrane lipoprotein carrier protein
Nic25_A_01444	HP0786 preprotein translocase subunit SecA
Nic25_A_01445	HP0787 lipoprotein release system transmembrane protein
Nic25_A_01446	HP0788 Outer membrane protein HofF
Nic25_A_01447	HP0790_1 anti-codon nuclease masking agent (prrB)
Nic25_A_01448	HP0791 cadmium-transporting ATPase
Nic25_A_01449	HP0792 sigma-54 interacting protein
Nic25_A_01450	HP0793 peptide deformylase
Nic25_A_01451	HP0794 ATP-dependent Clp protease proteolytic subunit
Nic25_A_01452	HP0795 trigger factor
Nic25_A_01453	HP0796 outer membrane protein HorG
Nic25_A_01454	HP0797 neuraminyllactose-binding hemagglutinin
Nic25_A_01455	HP0798 molybdenum cofactor biosynthesis protein MoaC
Nic25_A_01456	HP0799 molybdopterin adenylyltransferase
Nic25_A_01457	HP0800 molybdopterin converting factor subunit 2
Nic25_A_01458	HP0801 molybdopterin converting factor, subunit 1 (moaD)
Nic25_A_01459	HP0802 GTP cyclohydrolase II
Nic25_A_01460	HP0803 Hypothetical protein
Nic25_A_01461	HP0804 bifunctional 3,4-dihydroxy-2-butanone 4-phosphate synthase/GTP cyclohydrolase II protein
Nic25_A_01462	HP0805 lipooligosaccharide 5G8 epitope biosynthesis-associated protein
Nic25_A_01463	HP0806 metalloprotease
Nic25_A_01464	HP0807 iron(III) dicitrate transport protein FecA-2
Nic25_A_01465	HP0808 4'-phosphopantetheinyl transferase
Nic25_A_01466	HP0809 flagellar basal body-associated protein FliL
Nic25_A_01467	HP0810 RNA methyltransferase, RsmD family
Nic25_A_01468	HP0811 dihydroneopterin aldolase
Nic25_A_01469	HP0812 Hypothetical protein
Nic25_A_01470	HP0813 Hypothetical protein
Nic25_A_01471	HP0814 thiamin biosynthesis protein (thiF)
Nic25_A_01472	HP0815 flagellar motor protein MotA
Nic25_A_01473	HP0816 flagellar motor protein MotB
Nic25_A_01474	HP0817 Hypothetical protein
Nic25_A_01475	HP0818 osmoprotection protein (proWX)
Nic25_A_01476	HP0819 osmoprotection protein (proV)
Nic25_A_01477	HP0820 Hypothetical protein
Nic25_A_01478	HP0821 excinuclease ABC subunit C
Nic25_A_01479	HP0822 homoserine dehydrogenase
Nic25_A_01480	HP0823 Hypothetical protein
Nic25_A_01481	HP0824 thioredoxin
Nic25_A_01482	HP0825 thioredoxin reductase
Nic25_A_01483	HP0826 lipooligosaccharide 5G8 epitope biosynthesis-associated protein (lex2B)
Nic25_A_01484	HP0827 RNA binding protein
Nic25_A_01485	HP0828 F0F1 ATP synthase subunit A
Nic25_A_01486	HP0829 inosine 5'-monophosphate dehydrogenase
Nic25_A_01487	HP0830 aspartyl/glutamyl-tRNA amidotransferase subunit A
Nic25_A_01488	HP0831 dephospho-CoA kinase
Nic25_A_01489	HP0832 spermidine synthase
Nic25_A_01490	HP0833 Hypothetical protein
Nic25_A_01491	HP0834 GTP-binding protein EngA
Nic25_A_01492	HP0835 DNA-binding protein HU
Nic25_A_01494	HP0837 Hypothetical protein
Nic25_A_01495	HP0838 Hypothetical protein
Nic25_A_01496	HP0839 outer membrane protein P1
Nic25_A_01497	HP0840 UDP-N-acetylglucosamine 4,6-dehydratase
Nic25_A_01498	HP0841 bifunctional phosphopantothenoylcysteine decarboxylase/phosphopantothenate synthase
Nic25_A_01499	HP0842 Hypothetical protein
Nic25_A_01500	HP0843 thiamine-phosphate pyrophosphorylase
Nic25_A_01501	HP0844 phosphomethylpyrimidine kinase
Nic25_A_01502	HP0845 hydroxyethylthiazole kinase
Nic25_A_01503	HP0846 type I restriction enzyme R protein
Nic25_A_01504	HP0790_2 anti-codon nuclease masking agent (prrB)
Nic25_A_01505	HP0850 type I restriction-modification system, M subunit
Nic25_A_01506	HP0851 integral membrane protein
Nic25_A_01507	HP0852 putative HrgA like protein
Nic25_A_01508	HP0853 ABC transporter ATP-binding protein
Nic25_A_01509	HP0854 guanosine 5'-monophosphate oxidoreductase
Nic25_A_01510	HP0857 phosphoheptose isomerase
Nic25_A_01511	HP0858 bifunctional protein hldE (D-beta-D-heptose 7-phosphate kinase/D-beta-D-heptose 1-phosphate adenosyltransferase)
Nic25_A_01512	HP0859 ADP-glyceromanno-heptose 6-epimerase
Nic25_A_01513	HP0860 D,D-heptose 1,7-bisphosphate phosphatase
Nic25_A_01514	HP0861 Hypothetical protein
Nic25_A_01515	HP0862 pantothenate kinase
Nic25_A_01516	HP0863 plasminogen-binding protein pgbB
Nic25_A_01517	HP0864 50S ribosomal protein L22
Nic25_A_01518	HP0865 deoxyuridine 5'-triphosphate nucleotidohydrolase
Nic25_A_01519	HP0866 transcription elongation factor GreA
Nic25_A_01520	HP0867 lipid-A-disaccharide synthase
Nic25_A_01521	HP0868 Hypothetical protein
Nic25_A_01522	HP0869 hydrogenase nickel incorporation protein
Nic25_A_01523	HP0870 flagellar hook protein FlgE
Nic25_A_01524	HP0871 CDP-diacylglycerol pyrophosphatase
Nic25_A_01525	HP0872 alkylphosphonate uptake protein
Nic25_A_01526	HP0873 Hypothetical protein
Nic25_A_01527	HP0874 Hypothetical protein
Nic25_A_01528	HP0875 catalase
Nic25_A_01529	HP0876_2 iron-regulated outer membrane protein FrpB-1
Nic25_A_01530	HP0877 Holliday junction resolvase
Nic25_A_01531	HP0879_2 Hypothetical protein
Nic25_A_01532	Hypothetical protein
Nic25_A_01533	Hypothetical protein
Nic25_A_01534	HP1116_2 Hypothetical protein
Nic25_A_01535	HP0883 Holliday junction DNA helicase RuvA
Nic25_A_01536	HP0884 Hypothetical protein
Nic25_A_01537	HP0885 integral membrane protein MviN
Nic25_A_01538	HP0441 VirB4-like protein
Nic25_A_01539	HP0983 mechanosensitive channel MscS
Nic25_A_01540	Hypothetical protein
Nic25_A_01541	HP0030_3 Hypothetical protein
Nic25_A_01542	HP0979 cell division protein FtsZ
Nic25_A_01543	HP0978 cell division protein FtsA
Nic25_A_01544	HP0977 peptidyl-prolyl cis-trans isomerase D
Nic25_A_01545	HP0976 adenosylmethionine-8-amino-7-oxononanoate aminotransferase
Nic25_A_01546	HP0975 glutamyl-tRNA(Gln) amidotransferase subunit C
Nic25_A_01547	HP0974 2,3-bisphosphoglycerate-independent phosphoglycerate mutase
Nic25_A_01548	HP0973 Hypothetical protein
Nic25_A_01549	HP0972 glycyl-tRNA synthetase subunit beta
Nic25_A_01550	HP0971 Outer membrane protein HefD
Nic25_A_01551	HP0970 nickel-cobalt-cadmium resistance protein (nccB)
Nic25_A_01552	HP0969 cation efflux system protein (czcA)
Nic25_A_01553	Hypothetical protein
Nic25_A_01554	HP0966_1 Hypothetical protein
Nic25_A_01555	HP0966_2 Hypothetical protein
Nic25_A_01556	HP0965 putative tRNA modification GTPase TrmE
Nic25_A_01557	HP0964 putative tRNA modification GTPase TrmE
Nic25_A_01558	HP0963 putative ATPase
Nic25_A_01559	HP0446 putative pZ1b
Nic25_A_01560	Hypothetical protein
Nic25_A_01561	HP0456 putative coding region
Nic25_A_01562	HP0015 2 comB2 competence protein
Nic25_A_01563	HP0457 virB3 type IV secretion protein
Nic25_A_01564	HP0458 Hypothetical protein
Nic25_A_01565	HP0459 VirB4 type IV secretion ATPase
Nic25_A_01566	HP0460 VirB8 type IV secretion protein
Nic25_A_01567	HP0038 2 comB8 competence protein
Nic25_A_01568	HP0039 3 comB9 competence protein
Nic25_A_01569	ptlG
Nic25_A_01570	HP1527 2 periplasmic competence protein
Nic25_A_01571	Hypothetical protein
Nic25_A_01572	Hypothetical protein
Nic25_A_01573	HP1421 3 type IV secretion system ATPase
Nic25_A_01574	Hypothetical protein
Nic25_A_01575	HP1006 2 conjugal transfer protein (traG)
Nic25_A_01576	Hypothetical protein
Nic25_A_01577	Hypothetical protein
P12_00001	HP0001 transcription antitermination protein NusB
P12_00002	HP0002 6,7-dimethyl-8-ribityllumazine synthase
P12_00003	HP0003 2-dehydro-3-deoxyphosphooctonate aldolase
P12_00004	HP0004 carbonic anhydrase
P12_00005	HP0005 orotidine 5'-phosphate decarboxylase
P12_00006	HP0006 pantoate--beta-alanine ligase
P12_00012	HP0009 Outer membrane protein HopZ
P12_00013	HP0010 chaperonin GroEL
P12_00014	HP0011 co-chaperonin GroES
P12_00015	HP0012 DNA primase
P12_00016	HP0013 tRNA (5-methylaminomethyl-2-thiouridylate)-methyltransferase
P12_00017	HP0014 valyl-tRNA synthetase
P12_00018	HP0015 ComB2 competence protein
P12_00019	HP0016 ComB3 competence protein
P12_00020	HP0017 ComB4 competence protein
P12_00021	HP0018 Hypothetical protein
P12_00022	HP0019 chemotaxis protein (cheV)
P12_00023	HP0020 carboxynorspermidine decarboxylase
P12_00024	HP0021 lipid A 1-phosphatase
P12_00025	HP0022 lipid A phosphoethanolamine transferase
P12_00026	HP0025 Outer membrane protein HopD
P12_00027	HP0026 type II citrate synthase
P12_00028	HP0027 isocitrate dehydrogenase
P12_00029	HP0028 Hypothetical protein
P12_00030	HP0029 dethiobiotin synthetase
P12_00031	HP0030 Hypothetical protein
P12_00032	HP0031 putative universal stress global response regulator UspA
P12_00033	HP0032 ATP-dependent Clp protease adapter protein ClpS
P12_00034	HP0033 ATP-dependent C1p protease (clpA)
P12_00035	HP0034 aspartate alpha-decarboxylase
P12_00036	HP0035 transcriptional regulatory protein
P12_00037	HP0036 Hypothetical protein
P12_00038	HP0037 NADH-ubiquinone oxidoreductase subunit
P12_00039	Hypothetical protein
P12_00040	HP0038 ComB8 competence protein
P12_00041	HP0039 ComB9 competence protein
P12_00042	HP0527 CagY protein
P12_00043	HP0043 mannose-6-phosphate isomerase
P12_00044	HP0044 GDP-D-mannose dehydratase
P12_00045	HP0045 nodulation protein (nolK)
P12_00046	HP0047 hydrogenase expression/formation protein HypE
P12_00047	HP0048 transcriptional regulator (hypF)
P12_00048	HP0049 agmatine deiminase
P12_00049	HP0050 adenine specific DNA methyltransferase
P12_00050	HP0051 cytosine specific DNA methyltransferase
P12_00051	HP0052 restriction endonuclease
P12_00052	HP0053 type II R-M system restriction endonuclease
P12_00053	HP0054 cytosine-specific methyltransferase
P12_00054	HP0055 sodium/proline symporter
P12_00055	HP0056 delta-1-pyrroline-5-carboxylate dehydrogenase
P12_00056	HP0057 Hypothetical protein
P12_00057	HP0059 Hypothetical protein
P12_00058	HP0059 Hypothetical protein
P12_00059	HP0060 Hypothetical protein
P12_00060	HP0060 Hypothetical protein
P12_00061	HP0061 Hypothetical protein
P12_00062	HP0062 Hypothetical protein
P12_00063	HP0063 Hypothetical protein
P12_00064	HP0063 Hypothetical protein
P12_00065	HP0063 Hypothetical protein
P12_00066	HP0064 Cell division-related protein
P12_00067	HP0065 Hypothetical protein
P12_00068	HP0066 ATP-binding protein
P12_00069	HP0066 ATP-binding protein
P12_00070	HP0066 ATP-binding protein
P12_00071	HP0067 urease accessory protein UreH
P12_00072	HP0068 urease accessory protein UreG
P12_00073	HP0069 urease accessory protein UreF
P12_00074	HP0070 urease accessory protein UreE
P12_00075	HP0071 urease accessory protein UreI
P12_00076	HP0072 urease subunit alpha
P12_00077	HP0073 urease subunit alpha
P12_00079	HP0074 lipoprotein signal peptidase
P12_00080	HP0075 phosphoglucosamine mutase
P12_00081	HP0076 30S ribosomal protein S20
P12_00082	HP0077 peptide chain release factor 1
P12_00083	HP0078 Part of outer membrane protein HorA
P12_00084	HP0079 Outer membrane protein HorA
P12_00085	HP0080 Hypothetical protein
P12_00086	HP0082 methyl-accepting chemotaxis protein
P12_00087	HP0083 30S ribosomal protein S9
P12_00088	HP0084 50S ribosomal protein L13
P12_00089	HP0085 Hypothetical protein
P12_00090	HP0086 quinone oxidoreductase
P12_00091	HP0087 putative lipoprotein
P12_00092	HP0088 RNA polymerase sigma factor RpoD
P12_00093	HP0089 5'-methylthioadenosine/S-adenosylhomocysteine nucleosidase
P12_00094	HP0090 malonyl CoA-acyl carrier protein transacylase
P12_00096	HP0091 type II restriction enzyme R protein (hsdR)
P12_00097	HP0092 type II restriction enzyme M protein (hsdM)
P12_00098	Glycosyl transferase family 11
P12_00099	HP0095 Hypothetical protein
P12_00100	HP0096 2-hydroxyacid dehydrogenase
P12_00101	HP0097 Hypothetical protein
P12_00102	HP0098 threonine synthase
P12_00103	HP0099 methyl-accepting chemotaxis protein
P12_00104	HP0100 Hypothetical protein
P12_00105	HP0101 outer membrane protein
P12_00106	HP0102 glycosyl transferase
P12_00107	HP0103 methyl-accepting chemotaxis protein
P12_00108	HP0104 2',3'-cyclic-nucleotide 2'-phosphodiesterase
P12_00109	HP0105 S-ribosylhomocysteine lyase
P12_00110	HP0106 cystathionine gamma-synthase
P12_00111	HP0107 cysteine synthase
P12_00112	HP0108 putative coding region
P12_00113	HP0109 molecular chaperone DnaK
P12_00114	HP0110 heat shock protein GrpE
P12_00115	HP0111 heat-inducible transcription repressor HrcA
P12_00116	HP0112 L-fuculose-1-phosphate aldolase
P12_00117	HP0113 Hypothetical protein
P12_00118	HP0114 motility accessory factor
P12_00119	HP0115 flagellin B
P12_00120	HP0116 DNA topoisomerase I
P12_00121	HP0117 radical SAM domain-containing protein
P12_00122	HP0120 DUF874 family protein
P12_00123	HP0121 phosphoenolpyruvate synthase
P12_00124	HP0123 threonyl-tRNA synthetase
P12_00125	HP0124 translation initiation factor IF-3
P12_00126	HP0125 50S ribosomal protein L35
P12_00127	HP0126 50S ribosomal protein L20
P12_00128	HP0127 Outer membrane protein HorB
P12_00129	HP0129 Hypothetical protein
P12_00130	HP0130 Hypothetical protein
P12_00131	HP0132 L-serine ammonia-lyase
P12_00132	HP0133 serine transporter
P12_00133	HP0134 3-deoxy-7-phosphoheptulonate synthase
P12_00134	HP0135 putative protein
P12_00135	HP0136 bacterioferritin comigratory protein
P12_00136	HP0137 Hypothetical protein
P12_00137	HP0138 iron-sulfur cluster binding protein
P12_00138	HP0139 (S)-2-hydroxy-acid oxidase
P12_00139	HP0140 L-lactate permease
P12_00140	HP0141 L-lactate permease
P12_00141	HP0142 A/G-specific adenine glycosylase
P12_00142	citT
P12_00143	HP0144 cbb3-type cytochrome c oxidase subunit I
P12_00144	HP0145 cbb3-type cytochrome c oxidase subunit II
P12_00145	HP0146 cytochrome c oxidase, cbb3-type, CcoQ subunit
P12_00146	HP0147 cytochrome c oxidase, cbb3-type, subunit III
P12_00147	HP0148 Hypothetical protein
P12_00148	Hypothetical protein
P12_00149	HP0149 Hypothetical protein
P12_00150	HP0150 Hypothetical protein
P12_00151	HP0151 putative membrane protein
P12_00152	HP0152 succinyl-CoA ligase [ADP-forming] subunit alpha
P12_00153	HP0153 reComBinase A
P12_00154	HP0154 enolase
P12_00155	HP0155 H+/Na+ translocating NADH Dehydrogenase
P12_00156	HP0156 Hypothetical protein
P12_00157	HP0157 shikimate kinase
P12_00158	HP0158 N-linked glycosylation glycosyltransferase
P12_00159	HP0159 lipopolysaccharide 1,2-glucosyltransferase
P12_00160	HP0160 HcpD
P12_00161	HP0162 putative transcriptional regulatory protein
P12_00162	HP0163 delta-aminolevulinic acid dehydratase
P12_00163	similar to AA sequence:UniProtKB:A6QJK4
P12_00164	HP0166 response regulator (ompR)
P12_00165	HP0167 Hypothetical protein
P12_00166	HP0168 Hypothetical protein
P12_00167	HP0169 collagenase
P12_00168	HP0170 Hypothetical protein
P12_00169	HP0171 peptide chain release factor 2
P12_00170	HP0172 molybdopterin biosynthesis protein
P12_00171	HP0173 flagellar biosynthesis protein FliR
P12_00172	HP0174 Putative Sulfate Transporter (CysZ)
P12_00173	HP0175 putative peptidyl-prolyl cis-trans isomerase
P12_00174	HP0176 fructose-bisphosphate aldolase
P12_00175	HP0177 elongation factor P
P12_00176	Hypothetical protein
P12_00177	Hypothetical protein
P12_00178	HP0894 Hypothetical protein
P12_00179	HP0178 pseudoaminic acid synthase
P12_00180	HP0179 ABC transporter ATP-binding protein
P12_00181	HP0180 apolipoprotein N-acyltransferase
P12_00182	HP0181 membrane protein required for colicin V production
P12_00183	HP0182 lysyl-tRNA synthetase
P12_00184	HP0183 serine hydroxymethyltransferase
P12_00185	HP0184 Hypothetical protein
P12_00186	HP0185 Hypothetical protein
P12_00187	HP0186 Hypothetical protein
P12_00188	HP0186 Hypothetical protein
P12_00189	Hypothetical protein
P12_00190	Hypothetical protein
P12_00191	HP0189 UPF0114 protein
P12_00192	HP0190 phospholipase D-family protein
P12_00193	HP0191 fumarate reductase iron-sulfur subunit
P12_00194	HP0192 fumarate reductase flavoprotein subunit
P12_00195	HP0193 fumarate reductase cytochrome b-556 subunit
P12_00196	HP0194 triosephosphate isomerase
P12_00197	HP0195 enoyl-ACP reductase
P12_00198	HP0196 UDP-3-O-[3-hydroxymyristoyl] glucosamine N-acyltransferase
P12_00199	HP0197 S-adenosylmethionine synthetase
P12_00200	HP0198 nucleoside diphosphate kinase
P12_00201	HP0199 Hypothetical protein
P12_00202	HP0200 50S ribosomal protein L32
P12_00203	HP0201 fatty acid/phospholipid synthesis protein PlsX
P12_00204	HP0202 3-oxoacyl-[acyl-carrier-protein] synthase 3
P12_00205	HP0203 Hypothetical protein
P12_00206	HP0204 Hypothetical protein
P12_00207	HP0205 ATP-dependent OLD family endonuclease
P12_00208	Hypothetical protein
P12_00209	HP0207 ATP-binding protein (mpr)
P12_00210	HP0208
P12_00211	HP0209 Outer membrane protein HofA
P12_00212	HP0210 chaperone protein htpG
P12_00213	HP0211 beta-lactamase hcpA
P12_00214	HP0212 succinyl-diaminopimelate desuccinylase
P12_00215	HP0213 tRNA uridine 5-carboxymethylaminomethyl modification enzyme GidA
P12_00216	HP0214 sodium-dependent transporter
P12_00217	HP0215 phosphatidate cytidylyltransferase
P12_00218	HP0216 1-deoxy-D-xylulose 5-phosphate reductoisomerase
P12_00219	HP0217 beta-1,4-N-acetylgalactosamyltransferase
P12_00220	HP0217 beta-1,4-N-acetylgalactosamyltransferase
P12_00221	HP0218 phospholipid-binding protein
P12_00222	HP0219 Hypothetical protein
P12_00223	HP0220 cysteine desulfurase
P12_00224	HP0221 nitrogen fixation protein nifU
P12_00225	HP0223 DNA repair protein RadA
P12_00226	HP0224 bifunctional methionine sulfoxide reductase A/B
P12_00227	HP0226 sulfite exporter TauE/SafE family protein
P12_00229	HP0228 sulfate permease
P12_00231	HP0229 Outer membrane protein HopA
P12_00232	HP0230 3-deoxy-manno-octulosonate cytidylyltransferase
P12_00233	HP0231 disulfide isomerase
P12_00234	HP0232 motility protein
P12_00235	HP0233 glutathionylspermidine synthase
P12_00236	HP0234 integral membrane protein
P12_00237	HP0235 Cysteine-rich protein E, beta-lactamase HcpE
P12_00238	HP0236 Hypothetical protein
P12_00239	HP0237 porphobilinogen deaminase
P12_00240	HP0238 prolyl-tRNA synthetase
P12_00241	HP0239 glutamyl-tRNA reductase
P12_00242	HP0240 octaprenyl-diphosphate synthase
P12_00243	HP0241 Hypothetical protein
P12_00245	HP0243 neutrophil activating protein (napA) (bacterioferritin)
P12_00246	HP0244 signal-transducing protein, histidine kinase (atoS)
P12_00247	HP0245 putative protein
P12_00248	HP0246 flagellar basal body P-ring protein
P12_00249	HP0247 ATP-dependent RNA helicase
P12_00250	HP0248 Hypothetical protein
P12_00251	HP0249 Hypothetical protein
P12_00252	HP0250 oligopeptide permease ATPase protein
P12_00254	HP0251 oligopeptide permease integral membrane protein
P12_00256	HP0252 Outer membrane protein HopF
P12_00257	HP0254 Outer membrane protein HopG
P12_00258	HP0255 adenylosuccinate synthetase
P12_00259	HP0256 Hypothetical protein
P12_00260	HP0257 secreted protein
P12_00261	HP0258 RIP metalloprotease RseP
P12_00262	HP0259 exodeoxyribonuclease VII large subunit
P12_00263	HP0260 adenine-specific DNA methyltransferase
P12_00264	HP0262 endonuclease MjaVIP
P12_00265	HP0263 adenine specific DNA methyltransferase
P12_00266	HP0264 ATP-dependent Clp protease, ATP-binding subunit ClpB
P12_00267	HP0265 cytochrome c biogenesis protein
P12_00268	HP0266 dihydroorotase
P12_00269	HP0267 chlorohydrolase
P12_00270	HP0268 putative
P12_00271	HP0269 (dimethylallyl)adenosine tRNA methylthiotransferase
P12_00272	HP0270 Hypothetical protein
P12_00273	HP0271 Hypothetical protein
P12_00274	HP0272 Hypothetical protein
P12_00275	HP0273 Hypothetical protein
P12_00276	HP0274 Hypothetical protein
P12_00277	HP0275 ATP-dependent nuclease
P12_00278	HP0276 Indole-3-glycerol phosphate synthase
P12_00279	HP0277 ferredoxin
P12_00280	HP0278 guanosine pentaphosphate phosphohydrolase
P12_00281	HP0279 lipopolysaccharide heptosyltransferase I
P12_00282	HP0280 lipid A biosynthesis lauroyl acyltransferase
P12_00283	HP0281 queuine tRNA-ribosyltransferase
P12_00284	HP0282 putative coding region
P12_00285	HP0283 3-dehydroquinate synthase
P12_00286	HP0284 mechanosensitive ion channel family protein
P12_00287	HP0285 MiaB-like tRNA modifying enzyme
P12_00288	HP0286 cell division protein (ftsH)
P12_00289	HP0287 Hypothetical protein
P12_00290	HP0288 Hypothetical protein
P12_00291	HP0289 putative vacuolating cytotoxin (VacA)-like protein
P12_00292	HP0290 diaminopimelate decarboxylase
P12_00293	HP0291 chorismate mutase/prephenate dehydratase
P12_00294	HP0292 Hypothetical protein
P12_00295	HP0293 para-aminobenzoate synthetase
P12_00296	HP0294 acylamide amidohydrolase
P12_00297	HP0295 flagellar hook-associated protein FlgL
P12_00298	HP0296 50S ribosomal protein L21
P12_00299	HP0297 50S ribosomal protein L27
P12_00300	HP0298 dipeptide ABC transporter, periplasmic dipeptide-binding protein (dppA)
P12_00301	HP0299 dipeptide ABC transporter permease (dppB)
P12_00302	HP0300 dipeptide ABC transporter permease (dppC)
P12_00303	HP0301 dipeptide ABC transporter, ATP-binding protein (dppD)
P12_00304	HP0302 dipeptide ABC transporter ATP-binding protein (dppF)
P12_00305	HP0303 GTPase ObgE
P12_00306	HP0304 Hypothetical protein
P12_00307	HP0305 base-induced polyisoprenoid-binding periplasmic protein
P12_00308	HP0306 glutamate-1-semialdehyde aminotransferase
P12_00309	HP0307 arginine biosynthesis bifunctional protein ArgJ
P12_00310	HP0308 Hypothetical protein
P12_00311	HP0309 putative N-carbamoyl-D-amino acid amidohydrolase
P12_00312	HP0310 cyclic imide hydrolase
P12_00313	HP0311 Hypothetical protein
P12_00314	HP0312 ATP-binding protein
P12_00315	HP0313 nitrite extrusion protein (narK)
P12_00316	HP0893 Hypothetical protein
P12_00317	HP0896 Adhesin binding fucosylated histo-blood group antigen BabB
P12_00318	HP0896 Adhesin binding fucosylated histo-blood group antigen BabB
P12_00319	HP0318 heme oxygenase, HugZ family
P12_00320	HP0319 arginyl-tRNA synthetase
P12_00321	HP0320 Sec-independent protein translocase protein tatA/E-like protein
P12_00322	HP0321 guanylate kinase
P12_00323	HP0322 poly E-rich protein ChePep
P12_00324	HP0323 nuclease NucT
P12_00325	HP0324 Outer membrane protein HorC
P12_00326	HP0325 Flagellar basal body L-ring protein FlgH
P12_00327	HP0326 Pseudaminic acid cytidylyltransferase and UDP-2,4-diacetamido-2,4,6-trideoxy-beta-L-altropyranose hydrolase
P12_00328	HP0326 Pseudaminic acid cytidylyltransferase and UDP-2,4-diacetamido-2,4,6-trideoxy-beta-L-altropyranose hydrolase
P12_00329	HP0327 UDP-4-amino-4,6-dideoxy-N-acetyl-beta-L-altrosamine N-acetyltransferase
P12_00330	HP0328 tetraacyldisaccharide 4'-kinase
P12_00331	HP0329 NH(3)-dependent NAD(+) synthetase
P12_00333	HP0330 ketol-acid reductoisomerase
P12_00334	HP0331 septum site-determining protein MinD
P12_00336	HP0333 DNA protecting protein DprA
P12_00337	HP0334 Holliday junction resolvase-like protein
P12_00338	HP1098 beta-lactamase
P12_00339	HP0337 putative
P12_00340	HP0338 Hypothetical protein
P12_00341	HP0339 lysozyme
P12_00342	HP0340 Hypothetical protein
P12_00343	HP0342 Hypothetical protein
P12_00344	Hypothetical protein
P12_00345	Hypothetical protein
P12_00346	Hypothetical protein
P12_00347	HP0347 pseudouridine synthase
P12_00348	HP0348 single-stranded-DNA-specific exonuclease RecJ
P12_00349	HP0349 CTP synthetase
P12_00350	HP0350 Hypothetical protein
P12_00351	HP0351 flagellar M-ring protein FliF
P12_00352	HP0352 flagellar motor switch protein G
P12_00353	HP0353 flagellar assembly protein H
P12_00354	HP0354 1-deoxy-D-xylulose-5-phosphate synthase
P12_00355	HP0355 GTP-binding protein LepA
P12_00356	HP0356 phenylalanyl-tRNA synthetase subunit alpha
P12_00357	Hypothetical protein
P12_00358	HP1092 flagellar basal-body rod protein (flgG)
P12_00359	HP1091 alpha-ketoglutarate permease
P12_00360	HP1090 DNA translocase FtsK
P12_00361	HP1089 Hypothetical protein
P12_00362	HP1088 transketolase
P12_00363	HP1087 bifunctional riboflavin kinase/FMN adenylyltransferase
P12_00364	HP1086 hemolysin (tly)
P12_00365	HP1085 Hypothetical protein
P12_00366	HP1084 aspartate carbamoyltransferase
P12_00367	HP1083 Outer membrane protein HofB
P12_00368	HP1082 multidrug resistance protein (msbA)
P12_00369	HP1081 Hypothetical protein
P12_00370	HP1080 archaeal Holliday junction resolvase/Mrr protein-like protein
P12_00371	HP1079_1
P12_00372	HP1079_2
P12_00373	HP1078
P12_00374	HP1077 high-affinity nickel-transport protein
P12_00375	HP1076 Hypothetical protein
P12_00376	HP1075 purine nucleoside phosphorylase
P12_00377	HP1073 copper ion binding protein
P12_00378	HP1072 copper-transporting ATPase
P12_00379	HP1071 CDP-diacylglycerol--serine O-phosphatidyltransferase
P12_00380	HP1069 cell division protein FtsH
P12_00381	HP1068 ribosomal protein L11 methyltransferase
P12_00382	HP1067 chemotaxis protein (cheY)
P12_00383	HP1066 Outer membrane protein HorD
P12_00385	HP1065 Hypothetical protein
P12_00386	HP1064 Hypothetical protein
P12_00387	HP1063 16S rRNA methyltransferase GidB
P12_00388	HP1062 S-adenosylmethionine:tRNA ribosyltransferase-isomerase
P12_00389	HP1061 twin arginine-targeting protein translocase TatC
P12_00390	HP1060 sec-independent translocase
P12_00391	HP1059 Holliday junction DNA helicase RuvB
P12_00392	HP1058 3-methyl-2-oxobutanoate hydroxymethyltransferase
P12_00393	HP1057 Hypothetical protein
P12_00394	HP1056 Hypothetical protein
P12_00395	HP1055 Hypothetical protein
P12_00396	HP1054 Hypothetical protein
P12_00397	HP1053 septum formation inhibitor
P12_00398	HP1052 UDP-3-O-[3-hydroxymyristoyl] N-acetylglucosamine deacetylase
P12_00399	HP1051 universal bacterial protein YeaZ
P12_00400	HP1050 homoserine kinase
P12_00401	HP1049 Hypothetical protein
P12_00402	HP1048 translation initiation factor IF-2
P12_00403	HP1047 ribosome-binding factor A
P12_00404	HP1046 Ribosome maturation factor rimP
P12_00405	HP1045 acetyl-CoA synthetase
P12_00406	HP1044 integral membrane protein
P12_00407	HP1043 response regulator
P12_00408	HP1042 putative phosphoesterase RecJ-like protein
P12_00409	HP1041 flagellar biosynthesis protein FlhA
P12_00410	HP1040 30S ribosomal protein S15
P12_00411	HP1039 O-antigen polymerase
P12_00412	HP1038 3-dehydroquinate dehydratase
P12_00413	HP1037 proline peptidase
P12_00414	HP1036 2-amino-4-hydroxy-6- hydroxymethyldihydropteridine pyrophosphokinase
P12_00415	HP1035 flagellar biosynthesis regulator FlhF
P12_00416	HP1034 ATP-binding protein
P12_00417	Hypothetical protein
P12_00418	HP1032 flagellar biosynthesis sigma factor
P12_00419	HP1031 flagellar motor switch protein FliM
P12_00420	HP1030 flagellar motor switch protein FliY
P12_00421	HP1029 Hypothetical protein
P12_00422	HP1028 Hypothetical protein
P12_00423	HP1027 Ferric uptake regulation protein FUR
P12_00424	HP1026 reComBination factor protein RarA
P12_00425	HP1025 heat shock protein (hspR)
P12_00426	HP1024 co-chaperone-curved DNA binding protein A
P12_00427	HP1023 Hypothetical protein
P12_00428	HP1022 5'-3' exonuclease
P12_00429	HP1021 response regulator
P12_00430	HP1020 bifunctional 2-C-methyl-D-erythritol 4-phosphate cytidylyltransferase/2-C-methyl-D-erythritol 2,4-cyclodiphosphate synthase
P12_00431	HP1019 serine protease HtrA
P12_00432	HP1017 amino acid permease
P12_00433	HP1016 phosphatidylglycerophosphate synthase
P12_00434	HP1015 Hypothetical protein
P12_00435	HP1014 7-alpha-hydroxysteroid dehydrogenase
P12_00436	HP1013 dihydrodipicolinate synthase
P12_00437	HP1012 putative zinc protease
P12_00438	HP1011 dihydroorotate dehydrogenase 2
P12_00439	HP1010 polyphosphate kinase
P12_00441	HP0462 type I restriction enzyme S protein
P12_00442	HP0463 type I restriction enzyme M protein
P12_00443	HP0464 type I restriction enzyme R protein
P12_00444	HP0995 integrase/reComBinase (xerD)
P12_00445	Hypothetical protein
P12_00446	HP0037 NADH-ubiquinone oxidoreductase subunit
P12_00447	Hypothetical protein
P12_00448	Hypothetical protein
P12_00449	Hypothetical protein
P12_00450	HP1527 periplasmic competence protein
P12_00451	Hypothetical protein
P12_00452	Hypothetical protein
P12_00453	Hypothetical protein
P12_00454	Hypothetical protein
P12_00455	Hypothetical protein
P12_00456	SNF2 family N-terminal domain
P12_00457	HP1000 PARA protein
P12_00459	HP1002 Hypothetical protein
P12_00460	HP0996 relaxase
P12_00461	HP1005 PZ11b
P12_00462	HP0894 Hypothetical protein
P12_00463	HP1006 conjugal transfer protein (traG)
P12_00464	Hypothetical protein
P12_00465	Hypothetical protein
P12_00466	Hypothetical protein
P12_00467	HP1421 type IV secretion system ATPase
P12_00468	Hypothetical protein
P12_00469	Hypothetical protein
P12_00470	Hypothetical protein
P12_00471	Type IV secretion system protein virB10
P12_00472	HP0039 ComB9 competence protein
P12_00473	HP0439 ComB8 competence protein
P12_00474	HP0440 DNA topoisomerase I
P12_00475	HP0440 DNA topoisomerase I
P12_00476	HP0441 VirB4-like protein
P12_00477	HP0441 VirB4-like protein
P12_00478	HP0442 VirB3 type IV secretion protein
[truncated: 1,096 more rows]
