# Supplementary material for: Comparative Analysis of Two Helicobacter pylori Strains using Genomics and Mass Spectrometry-Based Proteomics
Source: Front Microbiol. 2016 Nov 11;7:1757. doi: 10.3389/fmicb.2016.01757 (PMC5104757; doi:10.3389/fmicb.2016.01757)
Supplement: FIGURE S1 — High reproducibility was observed when comparing different individual injections and LPI lanes with a minimum Spearman rank correlation between 0.83 and 0.94. (Top left) Three different LPI sample lanes (Lanes 1, 2, and 3) for H. pylori D (corresponding to Nic25_A) and the corresponding three injections (D1.1, D1.2, D1.3; D2.1, D2.2, D2.3; D3.1, D3.2, and D3.3) for each LPI sample lane. (Top right) Corresponding LPI sample lanes (Lanes 1, 2, and 3) for H. pylori P12 and the corresponding three injections (P1.1, P1.2, P1.3; P2.1, P2.2, P2.3; P3.1, P3.2, and P3.3) for each LPI sample lane. [file Data_Sheet_1.ZIP › Supplementary/Final Supporting information File 7 - Unique proteins found in Nic25_A.xlsx]

## Sheet: Sheet1
IDENTIFIED PROTEINS FOUND IN Nic25_A BUT NOT IN P12
Criteria = Protein found in at least 2 of the 3 runs in Nic25_A but not found in any of the 3 P12 runs
Protein match	Product	Description	Equivalent in P12 genome
Nic25_A_00039	HP1512	iron-regulated outer membrane protein FrpB-3	P12_01520
Nic25_A_00087	HP1463	Hypothetical protein	P12_01471
Nic25_A_00092	HP1458	thioredoxin	P12_01466
Nic25_A_00127	HP1157	Outer membrane protein HopL	P12_01142
Nic25_A_00165	HP0894	Hypothetical protein	P12_00178
Nic25_A_00268	HP0522	cag pathogenicity island protein (cag3)	P12_00537
Nic25_A_00272	HP0526	CagZ protein	P12_00542
Nic25_A_00306	HP0561	3-ketoacyl-ACP reductase	P12_00574
Nic25_A_00330	HP0583	putative coding region	P12_00596
Nic25_A_00339	HP0591	2-oxoglutarate-acceptor oxidoreductase subunit OorC	P12_00605
Nic25_A_00346	HP0599	methyl-accepting chemotaxis protein	P12_00614
Nic25_A_00353	HP0606	membrane fusion protein of the hefABC efflux system HefB	P12_00622
Nic25_A_00415	HP0255	adenylosuccinate synthetase	P12_00258
Nic25_A_00436	HP0242	putative
Nic25_A_00437	HP0243	neutrophil activating protein (napA) (bacterioferritin)	P12_00245
Nic25_A_00454	HP1340	biopolymer transport protein	P12_01330
Nic25_A_00461	HP1332	chaperone protein DnaJ	P12_01323
Nic25_A_00468	HP1325	fumarate hydratase	P12_01316
Nic25_A_00474	HP1319	50S ribosomal protein L3	P12_01311
Nic25_A_00488	HP1304	50S ribosomal protein L6	P12_01297
Nic25_A_00601	HP1027	Ferric uptake regulation protein FUR	P12_00423
Nic25_A_00619	HP1045	acetyl-CoA synthetase	P12_00405
Nic25_A_00648	HP1074	Hypothetical protein
Nic25_A_00653	HP1079	HP1079
Nic25_A_00673	HP0351	flagellar M-ring protein FliF	P12_00351
Nic25_A_00684	HP0331	septum site-determining protein MinD	P12_00334
Nic25_A_00706	HP1379	ATP-dependent protease La	P12_01403
Nic25_A_00734	HP1345	phosphoglycerate kinase	P12_01335
Nic25_A_00742	HP1138	plasmid replication-partition related protein	P12_01123
Nic25_A_00829	HP0653	ferritin	P12_00673
Nic25_A_00856	HP0263	adenine specific DNA methyltransferase	P12_00265
Nic25_A_00861	HP0099	methyl-accepting chemotaxis protein	P12_00103
Nic25_A_00872	HP0088	RNA polymerase sigma factor RpoD	P12_00092
Nic25_A_00884	HP0076	30S ribosomal protein S20	P12_00081
Nic25_A_00888	HP0072	urease subunit alpha	P12_00076
Nic25_A_00949	HP0010	chaperonin GroEL	P12_00013
Nic25_A_00995	HP1079	HP1079
Nic25_A_01045	HP1524	Hypothetical protein	P12_01530
Nic25_A_01065	HP0641	putative coding region
Nic25_A_01106	HP0410	putative neuraminyllactose-binding hemagglutinin-like protein	P12_01028
Nic25_A_01129	HP0130	Hypothetical protein	P12_00130
Nic25_A_01132	HP0134	3-deoxy-7-phosphoheptulonate synthase	P12_00133
Nic25_A_01172	HP0176	fructose-bisphosphate aldolase	P12_00174
Nic25_A_01179	HP0181	membrane protein required for colicin V production	P12_00182
Nic25_A_01189	HP0192	fumarate reductase flavoprotein subunit	P12_00194
Nic25_A_01230	HP1108	pyruvate flavodoxin oxidoreductase subunit gamma	P12_01093
Nic25_A_01271	HP1195	elongation factor G	P12_01179
Nic25_A_01272	HP1196	30S ribosomal protein S7	P12_01180
Nic25_A_01371	HP0269	(dimethylallyl)adenosine tRNA methylthiotransferase	P12_00271
Nic25_A_01376	HP0264	ATP-dependent Clp protease, ATP-binding subunit ClpB	P12_00266
Nic25_A_01380	HP0229	Outer membrane protein HopA	P12_00231
Nic25_A_01437	HP0779	bifunctional aconitate hydratase 2/2-methylisocitrate dehydratase	P12_00796
Nic25_A_01448	HP0791	cadmium-transporting ATPase	P12_00807
Nic25_A_01490	HP0833	Hypothetical protein	P12_00848
Nic25_A_01516	HP0863	plasminogen-binding protein pgbB	P12_00871
Nic25_A_01546	HP0975	glutamyl-tRNA(Gln) amidotransferase subunit C	P12_00985
P12_00086	HP0082	methyl-accepting chemotaxis protein	P12_00086
P12_00225	HP0223	DNA repair protein RadA	P12_00225
P12_00252	HP0250	oligopeptide permease ATPase protein	P12_00252
