# Supplementary material for: Comparative Analysis of Two Helicobacter pylori Strains using Genomics and Mass Spectrometry-Based Proteomics
Source: Front Microbiol. 2016 Nov 11;7:1757. doi: 10.3389/fmicb.2016.01757 (PMC5104757; doi:10.3389/fmicb.2016.01757)
Supplement: FIGURE S1 — High reproducibility was observed when comparing different individual injections and LPI lanes with a minimum Spearman rank correlation between 0.83 and 0.94. (Top left) Three different LPI sample lanes (Lanes 1, 2, and 3) for H. pylori D (corresponding to Nic25_A) and the corresponding three injections (D1.1, D1.2, D1.3; D2.1, D2.2, D2.3; D3.1, D3.2, and D3.3) for each LPI sample lane. (Top right) Corresponding LPI sample lanes (Lanes 1, 2, and 3) for H. pylori P12 and the corresponding three injections (P1.1, P1.2, P1.3; P2.1, P2.2, P2.3; P3.1, P3.2, and P3.3) for each LPI sample lane. [file Data_Sheet_1.ZIP › Supplementary/Final Supporting information File 8 - Unique proteins found in P12.xlsx]

## Sheet: Sheet1
IDENTIFIED PROTEINS FOUND IN P12 BUT NOT IN NIC25_A
Criteria = Protein found in at least 2 of the 3 runs in P12 but not found in any of the 3 Nic25_A runs
Protein match	Product	Description	Nic25_A equivalent
P12_00002	HP0002	6,7-dimethyl-8-ribityllumazine synthase	Nic25_A_00960
P12_00071	HP0067	urease accessory protein UreH	Nic25_A_00893
P12_00073	HP0069	urease accessory protein UreF	Nic25_A_00891
P12_00087	HP0083	30S ribosomal protein S9	Nic25_A_00877
P12_00090	HP0086	quinone oxidoreductase	Nic25_A_00874
P12_00107	HP0103	methyl-accepting chemotaxis protein	Nic25_A_00855
P12_00146	HP0147	cytochrome c oxidase, cbb3-type, subunit III	Nic25_A_01145
P12_00165	HP0167	Hypothetical protein	Nic25_A_01163
P12_00193	HP0191	fumarate reductase iron-sulfur subunit	Nic25_A_01188
P12_00234	HP0232	motility protein	Nic25_A_00426
P12_00299	HP0297	50S ribosomal protein L27	Nic25_A_01343
P12_00317	HP0896	Adhesin binding fucosylated histo-blood group antigen BabB
P12_00380	HP1069	cell division protein FtsH	Nic25_A_00644
P12_00412	HP1038	3-dehydroquinate dehydratase	Nic25_A_00612
P12_00490	HP0470	oligoendopeptidase F	Nic25_A_00576
P12_00527	HP0512	glutamine synthetase	Nic25_A_00258
P12_00536	HP0520	cag pathogenicity island protein (cag1)	Nic25_A_00266
P12_00568	HP0554	sialidase A	Nic25_A_00300
P12_00582	HP0569	GTP-dependent nucleic acid-binding protein EngD	Nic25_A_00316
P12_00603	HP0589	2-oxoglutarate-acceptor oxidoreductase subunit OorA	Nic25_A_00337
P12_00611	HP0596	tumor necrosis factor alpha-inducing protein	Nic25_A_00343
P12_00621	HP0605	Outer-membrane protein of the hefABC efflux system HefA	Nic25_A_00352
P12_00646	HP0626	2,3,4,5-tetrahydropyridine-2-carboxylate N-succinyltransferase	Nic25_A_00565
P12_00707		putative 3'-5' exonuclease related to the exonuclease domain of PolB
P12_00737	HP0721	high-affinity zinc transporter periplasmic component	Nic25_A_00226
P12_00741	HP0722	Outer membrane protein SabB
P12_00764	HP0746	Hypothetical protein	Nic25_A_01405
P12_00778	HP0760	Ribonuclease Y	Nic25_A_01419
P12_00811	HP0795	trigger factor	Nic25_A_01452
P12_00824	HP0809	flagellar basal body-associated protein FliL	Nic25_A_01466
P12_00839	HP0824	thioredoxin	Nic25_A_01481
P12_00866	HP0858	bifunctional protein hldE (D-beta-D-heptose 7-phosphate kinase/D-beta-D-heptose 1-phosphate adenosyltransferase)	Nic25_A_01511
P12_00893	HP0887	vacuolating cytotoxin	Nic25_A_00176
P12_00918	HP0912	Outer membrane protein HopC	Nic25_A_00377
P12_01046	HP0392	histidine kinase CheA	Nic25_A_01087
P12_01065	HP0373	Outer membrane protein HomC	Nic25_A_01259
P12_01117	HP1132	F0F1 ATP synthase subunit beta	Nic25_A_00748
P12_01119	HP1134	F0F1 ATP synthase subunit alpha	Nic25_A_00746
P12_01128	HP1143	Hypothetical protein	Nic25_A_00737
P12_01137	HP1152	signal recognition particle protein	Nic25_A_00132
P12_01157	HP1172	glutamine ABC transporter, periplasmic glutamine-binding protein	Nic25_A_00112
P12_01161	HP1177	Outer membrane protein HopQ	Nic25_A_01383
P12_01190	HP1205	elongation factor Tu	Nic25_A_01285
P12_01233	HP1241	alanyl-tRNA synthetase	Nic25_A_01324
P12_01238	HP1246	30S ribosomal protein S6	Nic25_A_00548
P12_01254	HP1262	NADH dehydrogenase subunit C	Nic25_A_00532
P12_01258	HP1266	NADH dehydrogenase subunit G	Nic25_A_00528
P12_01260	HP1268	NADH dehydrogenase subunit I	Nic25_A_00526
P12_01279	HP1286	secreted protein	Nic25_A_00506
P12_01286	HP1293	DNA-directed RNA polymerase subunit alpha	Nic25_A_00498
P12_01294	HP1301	50S ribosomal protein L15	Nic25_A_00491
P12_01306	HP1314	50S ribosomal protein L22	Nic25_A_00479
P12_01310	HP1318	50S ribosomal protein L4	Nic25_A_00475
P12_01433	HP1430	ribonuclease J	Nic25_A_00204
P12_01488	HP1480	seryl-tRNA synthetase	Nic25_A_00069
P12_01565	HP1554	30S ribosomal protein S2	Nic25_A_01013
P12_01568	HP1552	Na(+)/H(+) antiporter NhaA	Nic25_A_01011
P12_01570	HP1550	preprotein translocase subunit SecD	Nic25_A_01009
P12_01604	HP1576	DL-methionine transporter ATP-binding subunit	Nic25_A_00974
